# Supplementary material for: ACAT1 regulates tertiary lymphoid structures and correlates with immunotherapy response in non–small cell lung cancer
Source: J Clin Invest. 2025 Apr 1;135(7):e181517. doi: 10.1172/JCI181517 (PMC11957694; doi:10.1172/JCI181517)
Supplement: Supplemental table 1 [file jci-135-181517-s155.xlsx]

## Sheet: Supplemental Table 1. Clinical 
Group	barcode	sample_type	state	initial_weight	ajcc_pathologic_stage	days_to_last_follow_up	age_at_diagnosis	year_of_diagnosis	ajcc_pathologic_t	ajcc_pathologic_n	ajcc_pathologic_m	years_smoked	race	gender	days_to_death	year_of_death
TLS_High	TCGA-69-7980-01A-11R-2187-07	Primary Tumor	released	NA	Stage I	411	25583	2011	T1b	N0	M0	NA	white	female	NA	NA
TLS_Low	TCGA-55-1592-01A-01R-0946-07	Primary Tumor	released	NA	Stage IA	NA	NA	2005	T2	N0	M0	40	white	male	701	2006
TLS_High	TCGA-55-7727-01A-11R-2170-07	Primary Tumor	released	NA	Stage IIIA	119	25929	2011	T1a	N2	MX	NA	white	male	NA	NA
TLS_Low	TCGA-55-6972-01A-11R-1949-07	Primary Tumor	released	NA	Stage IB	1475	26625	2005	T2	N0	M0	NA	white	male	1632	NA
TLS_High	TCGA-49-AARE-01A-11R-A41B-07	Primary Tumor	released	180	Stage IA	NA	18893	1999	T1	N0	MX	15	black or african american	female	1229	2002
TLS_Low	TCGA-86-7713-01A-11R-2066-07	Primary Tumor	released	NA	Stage IIA	1157	25791	2011	T2b	N0	M0	NA	white	male	NA	NA
TLS_Low	TCGA-55-7913-01B-11R-2241-07	Primary Tumor	released	NA	Stage IA	62	22326	2011	T1b	N0	MX	NA	black or african american	female	561	NA
TLS_High	TCGA-44-A47G-01A-21R-A24H-07	Primary Tumor	released	170	Stage IA	351	26800	2012	T1	N0	M0	56	white	female	NA	NA
TLS_Low	TCGA-44-2662-01B-02R-A277-07	Primary Tumor	released	NA	Stage IB	1280	24014	2009	T2	N0	M0	28	white	male	NA	NA
TLS_High	TCGA-44-5645-01A-01R-1628-07	Primary Tumor	released	140	Stage IA	852	22471	2010	T1	NX	NA	10	black or african american	female	NA	NA
TLS_High	TCGA-95-A4VK-01A-11R-A262-07	Primary Tumor	released	140	Stage IIIA	651	27040	2012	T2b	N2	M0	30	white	female	NA	NA
TLS_Low	TCGA-62-A46O-01A-11R-A24H-07	Primary Tumor	released	70	Stage IB	NA	24050	2006	T2	N0	M0	NA	white	female	1454	2009
TLS_Low	TCGA-62-A46S-01A-11R-A24H-07	Primary Tumor	released	150	Stage IB	NA	26825	2007	T2	N0	M0	NA	white	male	1653	2011
TLS_High	TCGA-05-4434-01A-01R-1206-07	Primary Tumor	released	NA	Stage IV	NA	24472	2008	T4	N1	M1	NA	not reported	female	457	2009
TLS_High	TCGA-53-7626-01A-12R-2066-07	Primary Tumor	released	NA	Stage IIA	NA	28024	2008	T1	N1	M0	35	white	female	929	2010
TLS_Low	TCGA-55-8087-01A-11R-2241-07	Primary Tumor	released	NA	Stage IB	462	21655	2011	T2a	N0	MX	NA	white	female	NA	NA
TLS_High	TCGA-86-8668-01A-11R-2403-07	Primary Tumor	released	NA	Stage IA	423	22383	2012	T1b	N0	M0	NA	white	female	NA	NA
TLS_High	TCGA-55-A493-01A-11R-A24H-07	Primary Tumor	released	70	Stage IB	28	20027	2012	T2a	N0	M0	NA	white	female	NA	NA
TLS_Low	TCGA-55-8616-01A-11R-2403-07	Primary Tumor	released	NA	Stage IB	48	21225	2012	T2a	N0	M0	NA	white	female	NA	NA
TLS_Low	TCGA-55-7570-01A-11R-2039-07	Primary Tumor	released	NA	Stage IA	824	22218	2011	T1a	N0	MX	NA	black or african american	male	NA	NA
TLS_Low	TCGA-64-1678-01A-01R-0946-07	Primary Tumor	released	NA	NA	1189	25931	2006	T2b	N0	M0	20	white	female	NA	NA
TLS_High	TCGA-05-4250-01A-01R-1107-07	Primary Tumor	released	NA	Stage IIIA	NA	29068	2007	T3	N1	M0	NA	not reported	female	121	2007
TLS_Low	TCGA-86-8278-01A-11R-2287-07	Primary Tumor	released	NA	Stage IIB	944	23117	2011	T2	N1	M0	NA	white	female	NA	NA
TLS_Low	TCGA-75-6203-01A-11R-1755-07	Primary Tumor	released	NA	Stage IIIA	NA	NA	2008	T2	N2	M0	NA	not reported	female	NA	NA
TLS_High	TCGA-05-4433-01A-22R-1858-07	Primary Tumor	released	NA	Stage IB	730	30194	2008	T2	N0	M0	2	not reported	male	NA	NA
TLS_Low	TCGA-86-8673-01A-11R-2403-07	Primary Tumor	released	NA	Stage IB	862	22571	2011	T2	N0	M0	NA	white	male	NA	NA
TLS_High	TCGA-NJ-A55A-01A-11R-A262-07	Primary Tumor	released	160	Stage IB	15	28022	2009	T2	N0	M0	NA	white	female	NA	NA
TLS_High	TCGA-55-8097-01A-11R-2241-07	Primary Tumor	released	NA	Stage IA	476	22260	2012	T1a	N0	MX	35	white	female	NA	NA
TLS_Low	TCGA-73-4668-01A-01R-1206-07	Primary Tumor	released	NA	Stage IIB	467	24255	2009	T2	N1	M0	37	american indian or alaska native	female	NA	NA
TLS_Low	TCGA-MP-A4TE-01A-22R-A466-07	Primary Tumor	released	270	Stage IIA	NA	20627	2010	T2b	N0	MX	40	white	male	896	2012
TLS_High	TCGA-86-8671-01A-11R-2403-07	Primary Tumor	released	NA	Stage IIB	839	26448	2012	T2b	N1	M0	NA	white	female	NA	NA
TLS_Low	TCGA-55-8508-01A-11R-2403-07	Primary Tumor	released	NA	Stage IIA	617	22159	2012	T2a	N1	MX	NA	black or african american	female	NA	NA
TLS_High	TCGA-44-2659-01A-01R-0946-07	Primary Tumor	released	NA	Stage IIB	1367	23808	2009	T1	N1	M0	38	white	female	NA	NA
TLS_High	TCGA-50-5055-01A-01R-1628-07	Primary Tumor	released	NA	Stage IIA	785	28988	2008	T1	N1	M0	NA	white	female	1830	NA
TLS_Low	TCGA-78-7153-01A-11R-2039-07	Primary Tumor	released	NA	Stage IB	3635	23922	2003	T2	N0	M0	40	white	female	NA	NA
TLS_Low	TCGA-05-4415-01A-22R-1858-07	Primary Tumor	released	NA	Stage IIIB	NA	20880	2008	T4	N2	M0	10	not reported	male	91	2008
TLS_Low	TCGA-78-7154-01A-11R-2039-07	Primary Tumor	released	NA	Stage IIIA	NA	26481	2003	T3	N2	M0	45	white	male	593	2004
TLS_Low	TCGA-55-8507-01A-11R-2403-07	Primary Tumor	released	NA	Stage IA	418	19390	2012	T1a	N0	MX	NA	white	male	NA	NA
TLS_High	TCGA-55-8091-01A-11R-2241-07	Primary Tumor	released	NA	Stage IB	600	27385	2011	T2	N0	MX	NA	white	male	NA	NA
TLS_Low	TCGA-50-5946-01A-11R-1755-07	Primary Tumor	released	NA	Stage IA	1617	22852	2010	T1	N0	MX	NA	white	male	NA	NA
TLS_Low	TCGA-75-6206-01A-11R-1755-07	Primary Tumor	released	NA	Stage IB	2590	NA	NA	T2	N0	M0	NA	not reported	male	NA	NA
TLS_Low	TCGA-78-7536-01A-11R-2066-07	Primary Tumor	released	NA	Stage IIIA	NA	25558	2001	T2	N2	M0	44	white	male	244	2001
TLS_Low	TCGA-38-4627-01A-01R-1206-07	Primary Tumor	released	NA	Stage IIA	NA	23510	2003	T1b	N1	M0	NA	white	female	1147	2006
TLS_Low	TCGA-91-6831-01A-11R-1858-07	Primary Tumor	released	NA	Stage IB	310	24436	2001	T2	N0	MX	NA	white	male	NA	NA
TLS_High	TCGA-55-1595-01A-01R-0946-07	Primary Tumor	released	NA	Stage IA	1479	NA	2004	T1	N0	M0	29	asian	female	NA	NA
TLS_Low	TCGA-44-5645-01B-04R-A277-07	Primary Tumor	released	NA	Stage IA	852	22471	2010	T1	NX	NA	10	black or african american	female	NA	NA
TLS_High	TCGA-62-A472-01A-11R-A24H-07	Primary Tumor	released	80	Stage IIB	910	25893	2011	T3	N0	M0	NA	white	male	NA	NA
TLS_Low	TCGA-67-6215-01A-11R-1755-07	Primary Tumor	released	NA	Stage IB	174	19310	2010	T2a	N0	M0	NA	white	female	NA	NA
TLS_High	TCGA-55-6985-01A-11R-1949-07	Primary Tumor	released	NA	Stage IB	1233	21381	2004	T2	N0	MX	NA	white	female	NA	NA
TLS_High	TCGA-55-7815-01A-11R-2170-07	Primary Tumor	released	NA	Stage IB	773	28119	2011	T2a	N0	MX	NA	not reported	male	NA	NA
TLS_Low	TCGA-78-7148-01A-11R-2039-07	Primary Tumor	released	NA	Stage IIB	NA	25990	2001	T2	N1	M0	NA	white	male	626	2002
TLS_High	TCGA-97-A4LX-01A-11R-A24X-07	Primary Tumor	released	50	Stage IB	614	29915	2012	T2a	N0	M0	40	white	male	NA	NA
TLS_Low	TCGA-50-5936-01A-11R-1628-07	Primary Tumor	released	NA	Stage IIIA	NA	21238	2007	T2	N2	M0	NA	white	male	257	2007
TLS_High	TCGA-05-4432-01A-01R-1206-07	Primary Tumor	released	NA	Stage IIB	761	24350	2008	T2	N1	M0	NA	not reported	male	NA	NA
TLS_Low	TCGA-55-6984-01A-11R-1949-07	Primary Tumor	released	NA	Stage IIB	NA	NA	2006	T2	N1	M0	NA	white	female	760	2008
TLS_Low	TCGA-78-7167-01A-11R-2066-07	Primary Tumor	released	NA	Stage IV	NA	28295	2002	T2	N0	M1	NA	white	male	2681	2009
TLS_High	TCGA-44-2657-01A-01R-1107-07	Primary Tumor	released	NA	Stage IB	1351	27298	2009	T2	NX	M0	47	white	female	NA	NA
TLS_Low	TCGA-49-4510-01A-01R-1206-07	Primary Tumor	released	NA	Stage IIB	NA	18762	2001	T2	N1	M0	NA	black or african american	female	896	2003
TLS_Low	TCGA-44-7671-01A-11R-2066-07	Primary Tumor	released	NA	Stage IB	889	23538	2010	T2a	N0	M0	NA	black or african american	male	NA	NA
TLS_Low	TCGA-97-8175-01A-11R-2287-07	Primary Tumor	released	NA	Stage IB	551	20206	2011	T2a	N0	M0	NA	white	female	NA	NA
TLS_High	TCGA-69-8254-01A-11R-2287-07	Primary Tumor	released	NA	NA	409	31134	2012	T2b	NA	NA	NA	white	male	NA	NA
TLS_Low	TCGA-55-8505-01A-11R-2403-07	Primary Tumor	released	NA	Stage IIIA	440	22676	2012	T1a	N2	MX	NA	white	male	NA	NA
TLS_Low	TCGA-62-A46V-01A-11R-A24H-07	Primary Tumor	released	100	Stage IB	2199	28495	2007	T2	N0	M0	NA	white	female	NA	NA
TLS_Low	TCGA-38-4630-01A-01R-1206-07	Primary Tumor	released	NA	Stage IB	NA	27667	2000	T2	N0	M0	NA	white	female	1073	2002
TLS_Low	TCGA-44-2665-01B-06R-A277-07	Primary Tumor	released	NA	Stage IIB	1301	20349	2009	T2	N1	M0	NA	white	female	NA	NA
TLS_Low	TCGA-44-2665-01A-01R-A278-07	Primary Tumor	released	NA	Stage IIB	1301	20349	2009	T2	N1	M0	NA	white	female	NA	NA
TLS_Low	TCGA-4B-A93V-01A-11R-A39D-07	Primary Tumor	released	400	Stage IA	254	19035	2013	T1b	N0	M0	29	black or african american	female	300	NA
TLS_High	TCGA-44-A4SS-01A-11R-A24X-07	Primary Tumor	released	200	Stage IA	415	26991	2012	T1b	N0	M0	60	white	male	NA	NA
TLS_Low	TCGA-97-7937-01A-11R-2170-07	Primary Tumor	released	NA	Stage IB	564	23919	2011	T2a	N0	MX	NA	white	male	NA	NA
TLS_Low	TCGA-64-5774-01A-01R-1628-07	Primary Tumor	released	NA	Stage IB	2676	22059	2004	T2	N0	M0	45	white	male	NA	NA
TLS_High	TCGA-50-5044-01A-21R-1858-07	Primary Tumor	released	NA	Stage IIIB	NA	26567	2002	T4	N1	M0	NA	white	female	624	2003
TLS_Low	TCGA-78-7220-01A-11R-2039-07	Primary Tumor	released	NA	Stage IIIA	NA	19480	2000	T2	N2	M0	NA	white	female	807	2002
TLS_High	TCGA-L9-A743-01A-43R-A39D-07	Primary Tumor	released	520	Stage IIA	664	20780	2013	T2a	N1	M0	NA	black or african american	male	NA	NA
TLS_High	TCGA-64-5815-01A-01R-1628-07	Primary Tumor	released	NA	Stage IIB	866	27280	2009	T2	N1	M0	NA	white	male	NA	NA
TLS_High	TCGA-55-7574-01A-11R-2039-07	Primary Tumor	released	NA	Stage IB	95	23703	2011	T2a	N0	M0	40	white	female	995	NA
TLS_High	TCGA-97-8552-01A-11R-2403-07	Primary Tumor	released	NA	Stage I	626	20331	2012	T1a	N0	MX	NA	white	female	NA	NA
TLS_Low	TCGA-44-7659-01A-11R-2066-07	Primary Tumor	released	NA	Stage IA	691	25730	2010	T1b	N0	MX	NA	white	male	NA	NA
TLS_Low	TCGA-93-8067-01A-11R-2287-07	Primary Tumor	released	NA	Stage IB	186	28453	2011	T2a	N0	MX	40	asian	male	NA	NA
TLS_High	TCGA-95-7944-01A-11R-2187-07	Primary Tumor	released	NA	Stage IA	377	26003	2011	T1a	N0	M0	NA	white	male	NA	NA
TLS_High	TCGA-49-4506-01A-01R-1206-07	Primary Tumor	released	NA	Stage IIB	NA	25132	1997	T2	N1	M0	NA	white	female	999	1999
TLS_High	TCGA-55-7995-01A-11R-2187-07	Primary Tumor	released	NA	Stage IA	889	26837	2012	T1b	N0	M0	NA	white	female	NA	NA
TLS_Low	TCGA-97-8547-01A-11R-2403-07	Primary Tumor	released	NA	Stage IIIA	657	28801	2012	T2a	N2	MX	NA	not reported	female	NA	NA
TLS_Low	TCGA-55-7283-01A-11R-2039-07	Primary Tumor	released	NA	Stage IIIA	609	27946	2011	T3	N2	MX	11	white	female	NA	NA
TLS_High	TCGA-44-7661-01A-11R-2066-07	Primary Tumor	released	NA	Stage IB	366	25483	2011	T2a	N0	M0	15	white	female	557	NA
TLS_Low	TCGA-95-7043-01A-11R-1949-07	Primary Tumor	released	NA	Stage IA	37	23165	2011	T1a	N0	MX	39	white	female	503	NA
TLS_High	TCGA-50-8457-01A-11R-2326-07	Primary Tumor	released	NA	Stage IA	1125	23055	2011	T1a	N0	M0	NA	black or african american	female	NA	NA
TLS_Low	TCGA-MN-A4N4-01A-12R-A24X-07	Primary Tumor	released	120	Stage IA	1175	20888	2010	T1b	N0	M0	NA	white	male	NA	NA
TLS_High	TCGA-91-6840-01A-11R-1949-07	Primary Tumor	released	NA	Stage IA	372	21854	2011	T1b	N0	M0	25	white	female	NA	NA
TLS_Low	TCGA-50-5946-02A-11R-2090-07	Recurrent Tumor	released	NA	Stage IA	1617	22852	2010	T1	N0	MX	NA	white	male	NA	NA
TLS_High	TCGA-80-5611-01A-01R-1628-07	Primary Tumor	released	NA	Stage IB	2595	NA	NA	T2	N0	M0	NA	not reported	male	NA	NA
TLS_High	TCGA-99-AA5R-01A-11R-A39D-07	Primary Tumor	released	90	Stage IA	658	25778	2013	T1a	N0	M0	NA	black or african american	female	NA	NA
TLS_Low	TCGA-86-6562-01A-11R-1755-07	Primary Tumor	released	NA	Stage IIA	0	19301	2011	T2a	N1	M0	NA	white	male	376	NA
TLS_High	TCGA-86-A4JF-01A-11R-A24X-07	Primary Tumor	released	940	Stage IIB	536	20491	2012	T3	N0	M0	NA	white	male	737	NA
TLS_High	TCGA-67-3770-01A-01R-0946-07	Primary Tumor	released	NA	Stage IA	610	25658	2009	T1	N0	M0	NA	white	female	NA	NA
TLS_Low	TCGA-62-A470-01A-11R-A24H-07	Primary Tumor	released	80	Stage IB	NA	30689	2009	T2	N0	M0	NA	white	male	1194	2012
TLS_Low	TCGA-78-7542-01A-21R-2066-07	Primary Tumor	released	NA	Stage IB	NA	20763	1993	T2	N0	M0	NA	white	male	321	1993
TLS_High	TCGA-93-7347-01A-11R-2187-07	Primary Tumor	released	NA	Stage IA	683	27949	2011	T1a	N0	MX	15	white	female	NA	NA
TLS_High	TCGA-91-A4BC-01A-11R-A24H-07	Primary Tumor	released	280	Stage IIA	44	21565	2012	T2b	N0	MX	25	white	male	NA	NA
TLS_High	TCGA-44-3398-01A-01R-1107-07	Primary Tumor	released	NA	Stage IA	1163	28392	2009	T1b	N0	M0	50	white	female	NA	NA
TLS_Low	TCGA-38-6178-01A-11R-1755-07	Primary Tumor	released	NA	Stage IIIA	448	25593	2010	T2b	N2	NA	NA	white	female	NA	NA
TLS_Low	TCGA-05-4405-01A-21R-1858-07	Primary Tumor	released	NA	Stage IB	610	27241	2006	T2	N0	M0	43	not reported	female	NA	NA
TLS_Low	TCGA-49-AAR2-01A-11R-A39D-07	Primary Tumor	released	130	Stage IB	2224	23479	2009	T2	N0	MX	NA	black or african american	male	NA	NA
TLS_Low	TCGA-78-7155-01A-11R-2039-07	Primary Tumor	released	NA	Stage IB	NA	24863	2005	T2	N0	M0	48	white	male	1171	2008
TLS_High	TCGA-73-4658-01A-01R-1755-07	Primary Tumor	released	NA	Stage IB	1600	29508	2004	T2	N0	M0	NA	white	female	1600	2008
TLS_High	TCGA-69-7765-01A-11R-2170-07	Primary Tumor	released	NA	NA	165	20625	2011	T4	N0	MX	30	black or african american	male	NA	NA
TLS_High	TCGA-49-4487-01A-21R-1858-07	Primary Tumor	released	NA	Stage IA	NA	26583	1992	T1	N0	M0	NA	white	female	855	1994
TLS_Low	TCGA-97-A4M1-01A-11R-A24X-07	Primary Tumor	released	70	Stage IA	601	19272	2012	T1a	N0	M0	3	white	female	NA	NA
TLS_High	TCGA-44-2668-01B-02R-A277-07	Primary Tumor	released	NA	Stage IB	246	18856	2009	T2	N0	M0	30	white	male	761	NA
TLS_High	TCGA-86-8672-01A-21R-2403-07	Primary Tumor	released	NA	Stage IIB	15	21682	2012	T3	N0	M0	NA	white	male	19	NA
TLS_High	TCGA-91-7771-01A-11R-2170-07	Primary Tumor	released	NA	Stage IIB	492	22926	2011	T3	N0	MX	NA	white	male	NA	NA
TLS_Low	TCGA-73-4659-01A-01R-1206-07	Primary Tumor	released	NA	Stage IIIA	711	24253	2006	T2	N2	M0	12	white	male	711	2007
TLS_High	TCGA-97-A4M7-01A-11R-A24X-07	Primary Tumor	released	160	Stage IA	629	27062	2012	T1b	N0	M0	20	white	male	NA	NA
TLS_High	TCGA-44-2668-01A-01R-0946-07	Primary Tumor	released	NA	Stage IB	246	18856	2009	T2	N0	M0	30	white	male	761	NA
TLS_Low	TCGA-86-8073-01A-11R-2241-07	Primary Tumor	released	NA	Stage IB	740	21214	2011	T2a	N0	M0	NA	white	male	NA	NA
TLS_Low	TCGA-64-5775-01A-01R-1628-07	Primary Tumor	released	NA	Stage IIIA	NA	26058	2005	T4	N0	M0	NA	white	male	62	2005
TLS_High	TCGA-05-4410-01A-21R-1858-07	Primary Tumor	released	NA	Stage IB	0	22888	2007	T2	N0	M0	49	not reported	male	NA	NA
TLS_Low	TCGA-44-2662-01A-01R-A278-07	Primary Tumor	released	NA	Stage IB	1280	24014	2009	T2	N0	M0	28	white	male	NA	NA
TLS_Low	TCGA-50-6593-01A-11R-1755-07	Primary Tumor	released	NA	Stage IIIA	NA	18152	2008	T1	N2	M0	NA	white	female	336	2008
TLS_High	TCGA-97-A4M0-01A-11R-A24X-07	Primary Tumor	released	150	Stage IB	652	22206	2012	T2a	N0	M0	34	white	female	NA	NA
TLS_High	TCGA-55-7728-01A-11R-2187-07	Primary Tumor	released	NA	Stage IB	704	23505	2011	T2a	N0	MX	16	white	female	NA	NA
TLS_Low	TCGA-44-2666-01B-02R-A277-07	Primary Tumor	released	NA	Stage IB	97	15970	2009	T2	N0	M0	NA	white	male	97	2009
TLS_High	TCGA-J2-A4AE-01A-21R-A24H-07	Primary Tumor	released	90	Stage IA	1079	28163	2012	T1a	N0	MX	NA	white	female	NA	NA
TLS_High	TCGA-95-7947-01A-11R-2187-07	Primary Tumor	released	NA	Stage IA	477	24752	2011	T1a	N0	M0	50	white	male	NA	NA
TLS_Low	TCGA-55-6543-01A-11R-1755-07	Primary Tumor	released	NA	Stage IA	435	NA	2010	T1b	N0	MX	NA	white	female	NA	NA
TLS_High	TCGA-MP-A4TI-01A-21R-A24X-07	Primary Tumor	released	200	Stage IIA	NA	26565	2010	T2a	N1	M0	35	white	male	429	2011
TLS_Low	TCGA-78-7146-01A-11R-2039-07	Primary Tumor	released	NA	Stage IIIA	NA	26272	1999	T2	N2	M0	10	white	female	173	1999
TLS_Low	TCGA-44-2665-01A-01R-0946-07	Primary Tumor	released	NA	Stage IIB	1301	20349	2009	T2	N1	M0	NA	white	female	NA	NA
TLS_Low	TCGA-95-7039-01A-11R-1949-07	Primary Tumor	released	NA	Stage IIB	1272	19981	2011	T3	N0	MX	NA	white	female	NA	NA
TLS_Low	TCGA-50-6673-01A-11R-1949-07	Primary Tumor	released	NA	Stage I	NA	30689	2004	T1	N0	M0	NA	white	female	22	2004
TLS_High	TCGA-55-8301-01A-11R-2287-07	Primary Tumor	released	NA	Stage IB	534	21535	2012	T2a	N0	MX	NA	white	male	NA	NA
TLS_High	TCGA-93-A4JN-01A-11R-A24X-07	Primary Tumor	released	330	Stage IV	718	26273	2012	T2a	N0	M1a	20	white	male	NA	NA
TLS_High	TCGA-86-7701-01A-11R-2170-07	Primary Tumor	released	NA	Stage IV	947	24209	2011	T2	N0	M1	NA	white	male	NA	NA
TLS_Low	TCGA-55-A490-01A-11R-A466-07	Primary Tumor	released	10	Stage IIA	48	28728	2012	T2b	N0	MX	34	white	male	99	NA
TLS_Low	TCGA-05-4390-01A-02R-1755-07	Primary Tumor	released	NA	Stage IB	1126	21430	2005	T2	N0	M0	30	not reported	female	NA	NA
TLS_High	TCGA-44-6779-01A-11R-1858-07	Primary Tumor	released	NA	Stage IIB	NA	18469	2008	T2	N1	MX	30	white	female	500	2009
TLS_High	TCGA-97-8172-01A-11R-2287-07	Primary Tumor	released	NA	Stage IB	545	27416	2011	T2a	N0	M0	20	white	female	NA	NA
TLS_High	TCGA-64-1681-01A-11R-2066-07	Primary Tumor	released	NA	Stage IA	NA	22525	2008	T1	N0	M0	20	white	female	1167	2011
TLS_High	TCGA-78-7160-01A-11R-2039-07	Primary Tumor	released	NA	Stage IV	678	22385	2008	T4	N2	M1	35	white	male	697	NA
TLS_High	TCGA-44-A4SU-01A-11R-A24X-07	Primary Tumor	released	140	Stage IA	76	24820	2012	T1a	N0	MX	50	white	female	409	NA
TLS_High	TCGA-44-2668-01A-01R-A278-07	Primary Tumor	released	NA	Stage IB	246	18856	2009	T2	N0	M0	30	white	male	761	NA
TLS_Low	TCGA-38-4628-01A-01R-1206-07	Primary Tumor	released	NA	Stage IIB	NA	24057	2002	T2	N1	M0	NA	white	female	1492	2006
TLS_High	TCGA-55-6969-01A-11R-1949-07	Primary Tumor	released	NA	Stage IB	1239	19270	2004	T2	N0	M0	NA	white	male	NA	NA
TLS_Low	TCGA-44-2666-01A-01R-A278-07	Primary Tumor	released	120	Stage IB	97	15970	2009	T2	N0	M0	NA	white	male	97	2009
TLS_High	TCGA-44-5645-01A-01R-A278-07	Primary Tumor	released	140	Stage IA	852	22471	2010	T1	NX	NA	10	black or african american	female	NA	NA
TLS_High	TCGA-75-7030-01A-11R-1949-07	Primary Tumor	released	NA	Stage IIB	NA	NA	2007	T3	N0	M0	NA	not reported	male	NA	NA
TLS_Low	TCGA-44-2666-01A-01R-0946-07	Primary Tumor	released	120	Stage IB	97	15970	2009	T2	N0	M0	NA	white	male	97	2009
TLS_Low	TCGA-50-5051-01A-21R-1858-07	Primary Tumor	released	NA	Stage IIIA	455	15585	2007	T2	N2	M0	NA	white	female	478	NA
TLS_High	TCGA-J2-A4AG-01A-11R-A24H-07	Primary Tumor	released	280	Stage IA	988	24224	2012	T1b	N0	MX	25	white	female	NA	NA
TLS_Low	TCGA-97-7938-01A-11R-2170-07	Primary Tumor	released	NA	Stage IA	NA	27980	2011	T1a	N0	MX	NA	white	female	18	2011
TLS_Low	TCGA-35-3615-01A-01R-0946-07	Primary Tumor	released	NA	Stage IB	14	21076	2007	T2	N0	M0	NA	white	male	NA	NA
TLS_High	TCGA-44-2661-01A-01R-1107-07	Primary Tumor	released	NA	Stage IA	1159	25313	2009	T1	N0	M0	NA	white	female	NA	NA
TLS_High	TCGA-50-5941-01A-11R-1755-07	Primary Tumor	released	NA	Stage IIIA	1474	20350	2010	T2a	N2	M0	NA	white	female	NA	NA
TLS_High	TCGA-64-1676-01A-01R-0946-07	Primary Tumor	released	NA	Stage IA	1728	21428	2005	T1a	N0	M0	NA	white	male	NA	NA
TLS_Low	TCGA-50-5932-01A-11R-1755-07	Primary Tumor	released	NA	Stage IIB	1091	27454	2001	T2	N1	M0	NA	white	male	1235	2004
TLS_Low	TCGA-55-8207-01A-11R-2241-07	Primary Tumor	released	NA	Stage IB	977	26897	2011	T2a	N0	MX	NA	white	male	NA	NA
TLS_Low	TCGA-L9-A50W-01A-12R-A39D-07	Primary Tumor	released	240	Stage IIA	266	27414	2012	T1b	N1	MX	19	black or african american	male	442	NA
TLS_High	TCGA-97-7941-01A-11R-2187-07	Primary Tumor	released	NA	Stage IA	484	26298	2011	T1b	N0	MX	25	white	female	NA	NA
TLS_High	TCGA-97-7554-01A-11R-2039-07	Primary Tumor	released	NA	Stage IIIA	775	30327	2010	T2a	N2	M0	38	white	female	NA	NA
TLS_Low	TCGA-55-7910-01A-11R-2170-07	Primary Tumor	released	NA	Stage IIA	1040	18289	2011	T2b	N0	M0	15	black or african american	female	NA	NA
TLS_High	TCGA-50-8459-01A-11R-2326-07	Primary Tumor	released	NA	Stage IIB	1119	24859	2012	T3	N0	M0	NA	white	male	NA	NA
TLS_Low	TCGA-44-7662-01A-11R-2066-07	Primary Tumor	released	NA	Stage IB	218	22543	2011	T2a	N0	MX	NA	white	male	NA	NA
TLS_Low	TCGA-78-7166-01A-12R-2066-07	Primary Tumor	released	NA	Stage IIB	NA	30869	2002	T2	N1	M0	38	white	male	258	2002
TLS_High	TCGA-55-8513-01A-11R-2403-07	Primary Tumor	released	NA	Stage IIB	791	28284	2012	T3	N0	MX	NA	white	female	NA	NA
TLS_High	TCGA-49-4514-01A-21R-1858-07	Primary Tumor	released	NA	Stage IA	1700	28908	2007	T1	N0	M0	NA	white	female	NA	NA
TLS_High	TCGA-78-7152-01A-11R-2039-07	Primary Tumor	released	NA	Stage IB	1202	23782	2003	T2	N0	M0	40	white	male	1215	NA
TLS_Low	TCGA-44-2662-01A-01R-0946-07	Primary Tumor	released	NA	Stage IB	1280	24014	2009	T2	N0	M0	28	white	male	NA	NA
TLS_High	TCGA-67-6216-01A-11R-1755-07	Primary Tumor	released	NA	Stage IA	141	20967	2010	T1a	N0	M0	NA	white	female	NA	NA
TLS_High	TCGA-55-7907-01A-11R-2170-07	Primary Tumor	released	NA	Stage IIA	16	28201	2011	T2a	N1	MX	40	white	male	343	NA
TLS_Low	TCGA-44-6776-01A-11R-1858-07	Primary Tumor	released	NA	Stage IA	2616	22150	2005	T1	N0	MX	45	white	female	NA	NA
TLS_High	TCGA-49-4494-01A-01R-1206-07	Primary Tumor	released	NA	Stage IIIA	NA	28387	1995	T3	N2	M0	25	white	male	1081	1997
TLS_Low	TCGA-05-4403-01A-01R-1206-07	Primary Tumor	released	NA	Stage IB	578	27881	2006	T2	N0	M0	NA	not reported	male	NA	NA
TLS_High	TCGA-75-5147-01A-01R-1628-07	Primary Tumor	released	NA	Stage IB	1333	NA	NA	T2	N0	M0	NA	not reported	female	NA	NA
TLS_Low	TCGA-62-A46R-01A-11R-A24H-07	Primary Tumor	released	100	Stage IB	NA	20063	2006	T2	N0	M0	NA	white	female	1725	2010
TLS_High	TCGA-05-4418-01A-01R-1206-07	Primary Tumor	released	NA	Stage IIIA	NA	25417	2008	T3	N2	M0	NA	not reported	male	274	2008
TLS_High	TCGA-49-4488-01A-01R-1755-07	Primary Tumor	released	NA	Stage IA	NA	27332	1992	T1	N0	MX	NA	white	female	869	1994
TLS_Low	TCGA-69-7973-01A-11R-2187-07	Primary Tumor	released	NA	Stage IB	230	15355	2011	T2a	N0	M0	NA	white	female	NA	NA
TLS_High	TCGA-86-8280-01A-11R-2287-07	Primary Tumor	released	NA	Stage IIA	701	19977	2011	T2b	N0	M0	NA	white	female	NA	NA
TLS_Low	TCGA-05-5715-01A-01R-1628-07	Primary Tumor	released	NA	Stage IB	62	25383	2010	T2a	N0	M0	NA	not reported	female	NA	NA
TLS_High	TCGA-93-7348-01A-21R-2039-07	Primary Tumor	released	NA	Stage IA	531	27456	2011	T1a	N0	MX	42	white	female	NA	NA
TLS_Low	TCGA-78-7147-01A-11R-2039-07	Primary Tumor	released	NA	Stage IIB	NA	24809	2001	T2	N1	M0	NA	white	female	586	2002
TLS_High	TCGA-69-7978-01A-11R-2187-07	Primary Tumor	released	NA	Stage IIB	134	21785	2011	T2b	N1	MX	NA	white	male	NA	NA
TLS_High	TCGA-55-6712-01A-11R-1858-07	Primary Tumor	released	NA	Stage IIA	24	NA	2010	T2a	N1	MX	33	white	male	171	NA
TLS_High	TCGA-MP-A4TK-01A-11R-A24X-07	Primary Tumor	released	170	Stage IIB	NA	20581	2002	T2	N1	MX	28	not reported	female	582	2003
TLS_High	TCGA-44-2656-01A-02R-A278-07	Primary Tumor	released	50	Stage IB	1429	21766	2009	T2	N0	M0	15	white	male	NA	NA
TLS_Low	TCGA-75-7031-01A-11R-1949-07	Primary Tumor	released	NA	Stage IB	NA	NA	2008	T2	N0	M0	10	not reported	female	NA	NA
TLS_Low	TCGA-78-7158-01A-11R-2039-07	Primary Tumor	released	NA	Stage IIIB	NA	21742	2007	T4	N2	M0	42	white	female	179	2007
TLS_High	TCGA-49-4507-01A-01R-1206-07	Primary Tumor	released	NA	Stage IIIA	NA	26851	1997	T3	N1	M0	NA	white	female	268	1997
TLS_High	TCGA-55-8092-01A-11R-2241-07	Primary Tumor	released	NA	Stage IIB	26	27597	2012	T3	N0	MX	40	white	male	154	NA
TLS_High	TCGA-NJ-A4YQ-01A-11R-A262-07	Primary Tumor	released	80	Stage IA	1432	25427	2011	T1b	N0	M0	NA	white	female	NA	NA
TLS_Low	TCGA-91-8499-01A-11R-2403-07	Primary Tumor	released	NA	Stage IA	36	27853	2011	T1b	N0	MX	NA	white	female	NA	NA
TLS_High	TCGA-91-8497-01A-11R-2403-07	Primary Tumor	released	NA	Stage IA	174	27632	2012	T1a	N0	MX	NA	white	female	434	NA
TLS_High	TCGA-49-6761-01A-31R-1949-07	Primary Tumor	released	NA	Stage IIIA	354	24849	2009	T1	N2	MX	NA	white	female	NA	NA
TLS_Low	TCGA-53-7624-01A-11R-2066-07	Primary Tumor	released	NA	Stage IV	NA	14794	2008	T2	N0	M1	NA	white	female	1043	2010
TLS_High	TCGA-44-3919-01A-02R-1107-07	Primary Tumor	released	NA	Stage IA	190	26081	2010	T1	N0	M0	NA	white	female	1026	NA
TLS_Low	TCGA-86-8281-01A-11R-2287-07	Primary Tumor	released	NA	Stage IA	0	27409	2011	T1	NX	M0	30	white	male	NA	NA
TLS_High	TCGA-67-3774-01A-01R-0946-07	Primary Tumor	released	NA	Stage IB	385	26704	2009	T2	N0	M0	NA	white	female	NA	NA
TLS_Low	TCGA-05-4426-01A-01R-1206-07	Primary Tumor	released	NA	Stage IB	791	26084	2008	T2	N0	M0	NA	not reported	male	NA	NA
TLS_High	TCGA-MP-A4TD-01A-32R-A262-07	Primary Tumor	released	230	Stage IIIA	NA	25983	2008	T2	N2	M0	NA	white	male	307	2008
TLS_Low	TCGA-86-8055-01A-11R-2241-07	Primary Tumor	released	NA	Stage IIA	10	29124	2011	T2a	N1	M0	NA	white	male	124	NA
TLS_Low	TCGA-05-5428-01A-01R-1628-07	Primary Tumor	released	NA	Stage IIA	670	21061	2010	T1b	N1	M0	24	not reported	male	NA	NA
TLS_Low	TCGA-75-6214-01A-41R-1949-07	Primary Tumor	released	NA	Stage IIIA	NA	NA	NA	T2	N2	M0	NA	not reported	female	1115	NA
TLS_Low	TCGA-55-6642-01A-11R-1858-07	Primary Tumor	released	NA	Stage IB	2449	23107	2006	T2	N0	MX	NA	white	male	NA	NA
TLS_Low	TCGA-69-8253-01A-11R-2287-07	Primary Tumor	released	NA	Stage IIA	426	21771	2012	T1a	N1	MX	39	black or african american	female	NA	NA
TLS_Low	TCGA-L9-A443-01A-12R-A24H-07	Primary Tumor	released	230	Stage IA	116	23062	2012	T1a	N0	MX	45	white	female	193	NA
TLS_Low	TCGA-49-AAR9-01A-21R-A41B-07	Primary Tumor	released	260	Stage IIB	NA	22510	1999	T3	N0	MX	NA	black or african american	male	260	1999
TLS_High	TCGA-91-6848-01A-11R-1949-07	Primary Tumor	released	NA	Stage IIIA	224	21829	2009	T2	N2	MX	NA	white	male	NA	NA
TLS_High	TCGA-MP-A4SV-01A-11R-A24X-07	Primary Tumor	released	160	Stage IB	NA	24516	2001	T2	N0	M0	NA	not reported	male	2620	2008
TLS_High	TCGA-38-4632-01A-01R-1755-07	Primary Tumor	released	NA	Stage IV	NA	15418	1998	T2	N1	M1	NA	black or african american	male	1357	2001
TLS_Low	TCGA-05-4395-01A-01R-1206-07	Primary Tumor	released	NA	Stage IIIB	NA	27971	2006	T4	N2	M0	NA	not reported	male	0	2006
TLS_High	TCGA-49-AAR4-01A-12R-A41B-07	Primary Tumor	released	200	Stage IIIA	NA	18939	2006	T2	N2	MX	NA	black or african american	male	879	2008
TLS_High	TCGA-95-8039-01A-11R-2241-07	Primary Tumor	released	NA	Stage IA	830	26317	2012	T1	N0	MX	NA	white	male	NA	NA
TLS_High	TCGA-64-1677-01A-01R-0946-07	Primary Tumor	released	NA	Stage IIIA	NA	28482	2005	T2	N2	M0	NA	white	female	628	2006
TLS_Low	TCGA-86-8075-01A-11R-2241-07	Primary Tumor	released	NA	Stage IB	479	24402	2011	T2	N0	M0	NA	white	female	694	NA
TLS_Low	TCGA-05-4427-01A-21R-1858-07	Primary Tumor	released	NA	Stage IIB	791	23893	2008	T2	N1	M0	15	not reported	female	NA	NA
TLS_Low	TCGA-50-6594-01A-11R-1755-07	Primary Tumor	released	NA	Stage IIIA	NA	28924	2009	T3	N2	M0	NA	black or african american	female	370	2010
TLS_Low	TCGA-53-A4EZ-01A-12R-A24X-07	Primary Tumor	released	120	Stage IIA	1071	23201	2012	T2a	N1	MX	40	white	male	NA	NA
TLS_High	TCGA-38-7271-01A-11R-2039-07	Primary Tumor	released	NA	Stage IA	NA	26440	2006	T1	N0	M0	28	white	female	800	2008
TLS_High	TCGA-MP-A4TJ-01A-51R-A262-07	Primary Tumor	released	270	Stage IA	NA	22875	2006	T1	N0	M0	NA	not reported	female	339	2006
TLS_High	TCGA-86-8585-01A-11R-2403-07	Primary Tumor	released	NA	Stage IB	353	20918	2012	T2a	N0	M0	NA	white	male	NA	NA
TLS_High	TCGA-55-6982-01A-11R-1949-07	Primary Tumor	released	NA	Stage IIB	NA	NA	2004	T2	N1	M0	NA	white	female	995	2006
TLS_High	TCGA-05-4398-01A-01R-1206-07	Primary Tumor	released	NA	Stage IIIB	1431	17471	2006	T4	N3	M0	NA	not reported	female	NA	NA
TLS_High	TCGA-97-A4M6-01A-11R-A24X-07	Primary Tumor	released	180	Stage IA	568	16764	2012	T1a	N0	M0	NA	white	female	NA	NA
TLS_Low	TCGA-44-6775-01A-11R-A278-07	Primary Tumor	released	70	Stage IB	705	26415	2011	T2a	N0	MX	50	white	female	NA	NA
TLS_Low	TCGA-L4-A4E5-01A-11R-A24X-07	Primary Tumor	released	160	Stage I	578	17680	2012	T1	N0	M0	33	white	female	NA	NA
TLS_High	TCGA-49-AAR0-01A-21R-A39D-07	Primary Tumor	released	200	Stage IA	4765	20932	2002	T1	N0	MX	NA	black or african american	male	NA	NA
TLS_High	TCGA-35-4122-01A-01R-1107-07	Primary Tumor	released	NA	Stage IA	225	25491	2010	T1	N0	M0	45	white	male	NA	NA
TLS_Low	TCGA-O1-A52J-01A-11R-A262-07	Primary Tumor	released	50	Stage IA	NA	27223	2007	T1	N0	MX	30	white	female	1798	2011
TLS_Low	TCGA-NJ-A7XG-01A-12R-A39D-07	Primary Tumor	released	140	Stage IIIA	617	18127	2013	T4	N1	M0	NA	black or african american	male	NA	NA
TLS_High	TCGA-44-2656-01A-02R-0946-07	Primary Tumor	released	50	Stage IB	1429	21766	2009	T2	N0	M0	15	white	male	NA	NA
TLS_Low	TCGA-86-8054-01A-11R-2241-07	Primary Tumor	released	NA	Stage IIB	1148	22584	2011	T2b	N1	M0	NA	white	male	NA	NA
TLS_Low	TCGA-50-5931-01A-11R-1755-07	Primary Tumor	released	NA	Stage IB	NA	27733	2001	T2	N0	M0	NA	white	female	434	2002
TLS_Low	TCGA-55-8620-01A-11R-2403-07	Primary Tumor	released	NA	Stage IV	66	22091	2012	T1a	N1	M1b	47	white	male	375	NA
TLS_High	TCGA-69-8255-01A-11R-2287-07	Primary Tumor	released	NA	Stage IA	129	26289	2011	T1a	N0	M0	NA	white	male	NA	NA
TLS_High	TCGA-62-A46Y-01A-11R-A24H-07	Primary Tumor	released	80	Stage IIIA	NA	25905	2008	T2	N2	M0	NA	white	female	414	2009
TLS_High	TCGA-80-5607-01A-31R-1949-07	Primary Tumor	released	NA	Stage IIB	NA	NA	2007	T2	N1	M0	20	not reported	female	NA	NA
TLS_High	TCGA-86-A4P8-01A-11R-A24X-07	Primary Tumor	released	360	Stage IIIA	805	21738	2012	T1b	N2	MX	NA	white	female	NA	NA
TLS_Low	TCGA-91-8496-01A-11R-2403-07	Primary Tumor	released	NA	Stage IB	505	23358	2011	T2a	NX	MX	NA	white	female	NA	NA
TLS_High	TCGA-93-A4JQ-01A-11R-A24X-07	Primary Tumor	released	290	Stage IA	526	17951	2012	T1b	N0	MX	20	white	male	NA	NA
TLS_High	TCGA-69-A59K-01A-11R-A262-07	Primary Tumor	released	140	Stage IIB	591	22093	2012	T3	N0	M0	13	black or african american	female	NA	NA
TLS_High	TCGA-55-7281-01A-11R-2039-07	Primary Tumor	released	NA	Stage IA	872	25870	2011	T1b	N0	M0	NA	white	female	NA	NA
TLS_Low	TCGA-05-4397-01A-01R-1206-07	Primary Tumor	released	NA	Stage IIB	NA	23833	2006	T2	N1	M0	NA	not reported	male	731	2008
TLS_High	TCGA-49-6767-01A-11R-1858-07	Primary Tumor	released	NA	Stage IIB	677	17108	2010	T3	N0	MX	NA	white	female	NA	NA
TLS_High	TCGA-35-4123-01A-01R-1107-07	Primary Tumor	released	NA	Stage IA	182	14064	2010	T1	N0	M0	20	white	male	NA	NA
TLS_High	TCGA-78-8648-01A-11R-2403-07	Primary Tumor	released	NA	Stage IIB	NA	21443	2002	T3	N0	M0	NA	not reported	female	1209	2005
TLS_Low	TCGA-62-8394-01A-11R-2326-07	Primary Tumor	released	NA	Stage IIIB	NA	23758	2008	T4	N2	M0	NA	white	female	139	2008
TLS_Low	TCGA-55-8204-01A-11R-2241-07	Primary Tumor	released	NA	Stage IB	515	31818	2011	T2a	N0	MX	NA	white	female	NA	NA
TLS_High	TCGA-MP-A4T9-01A-11R-A24X-07	Primary Tumor	released	230	Stage IIIA	NA	19767	2006	T2	N2	MX	24	white	female	1265	2009
TLS_Low	TCGA-MN-A4N1-01A-11R-A24X-07	Primary Tumor	released	140	Stage IIA	827	21939	2011	T2a	N1	M0	NA	black or african american	male	NA	NA
TLS_Low	TCGA-50-5942-01A-21R-1755-07	Primary Tumor	released	NA	Stage IA	1847	24781	2009	T1	N0	M0	NA	white	female	NA	NA
TLS_Low	TCGA-44-6148-01A-11R-1755-07	Primary Tumor	released	NA	Stage IA	704	22138	2011	T1b	N0	M0	31	white	male	NA	NA
TLS_Low	TCGA-55-7903-01A-11R-2170-07	Primary Tumor	released	NA	Stage IA	567	23509	2011	T1b	N0	MX	NA	white	male	NA	NA
TLS_Low	TCGA-NJ-A55O-01A-11R-A262-07	Primary Tumor	released	150	Stage IIA	13	20628	2011	T1b	N1	M0	NA	white	female	NA	NA
TLS_High	TCGA-44-6147-01A-11R-1755-07	Primary Tumor	released	80	Stage IA	845	24631	2010	T1b	NX	M0	4	white	female	NA	NA
TLS_High	TCGA-78-7539-01A-11R-2066-07	Primary Tumor	released	NA	Stage IIA	791	27445	2011	T2b	N0	M0	28	white	female	NA	NA
TLS_High	TCGA-55-6971-01A-11R-1949-07	Primary Tumor	released	NA	Stage IB	1400	21734	2010	T2	N0	MX	40	white	female	NA	NA
TLS_High	TCGA-75-5122-01A-01R-1755-07	Primary Tumor	released	NA	Stage IB	NA	NA	2005	T2	N0	M0	NA	not reported	male	NA	NA
TLS_High	TCGA-62-A46U-01A-11R-A24H-07	Primary Tumor	released	70	Stage IIB	2067	25998	2007	T2	N1	M0	NA	white	female	NA	NA
TLS_High	TCGA-86-8076-01A-31R-2241-07	Primary Tumor	released	NA	Stage IA	993	15605	2011	T1	N0	M0	NA	white	male	NA	NA
TLS_High	TCGA-55-7573-01A-11R-2039-07	Primary Tumor	released	NA	Stage IA	487	26302	2011	T1b	N0	MX	NA	white	female	NA	NA
TLS_High	TCGA-67-3772-01A-01R-0946-07	Primary Tumor	released	NA	Stage IB	573	29989	2009	T2	N0	M0	NA	white	female	NA	NA
TLS_Low	TCGA-97-7547-01A-11R-2039-07	Primary Tumor	released	NA	Stage IB	1965	24737	2007	T2	N0	MX	NA	white	female	NA	NA
TLS_Low	TCGA-44-4112-01A-01R-1107-07	Primary Tumor	released	220	Stage IB	722	22106	2010	T2a	N0	M0	20	white	female	808	NA
TLS_Low	TCGA-44-4112-01A-01R-A278-07	Primary Tumor	released	220	Stage IB	722	22106	2010	T2a	N0	M0	20	white	female	808	NA
TLS_Low	TCGA-44-3917-01B-02R-A277-07	Primary Tumor	released	NA	Stage IB	1183	12179	2009	T2	N0	M0	NA	white	female	NA	NA
TLS_Low	TCGA-78-7163-01A-12R-2066-07	Primary Tumor	released	NA	Stage IB	7248	22002	1992	T2	N0	M0	41	white	male	NA	NA
TLS_High	TCGA-55-6970-01A-11R-1949-07	Primary Tumor	released	NA	Stage IIIA	NA	24773	2004	T2	N2	MX	NA	white	female	464	2005
TLS_Low	TCGA-99-8032-01A-11R-2241-07	Primary Tumor	released	NA	Stage IA	44	22635	2011	T1a	N0	M0	NA	white	male	NA	NA
TLS_High	TCGA-MP-A4T6-01A-32R-A262-07	Primary Tumor	released	220	Stage IIIA	NA	27993	2005	T1	N2	MX	NA	white	female	1790	2009
TLS_High	TCGA-55-8085-01A-11R-2241-07	Primary Tumor	released	NA	Stage IA	904	23596	2011	T1b	N0	M0	NA	white	male	NA	NA
TLS_Low	TCGA-78-7537-01A-11R-2066-07	Primary Tumor	released	NA	Stage IB	NA	26610	2002	T2	N0	M0	40	not reported	male	1622	2006
TLS_High	TCGA-55-7994-01A-11R-2187-07	Primary Tumor	released	NA	Stage IIB	603	29858	2011	T3	N0	MX	NA	white	male	NA	NA
TLS_Low	TCGA-55-8094-01A-11R-2241-07	Primary Tumor	released	NA	Stage IV	541	18903	2012	T2b	N0	M1b	35	white	male	NA	NA
TLS_High	TCGA-05-4425-01A-01R-1755-07	Primary Tumor	released	NA	Stage IV	669	25902	2008	T2	N0	M1	NA	not reported	female	NA	NA
TLS_Low	TCGA-44-3917-01A-01R-A278-07	Primary Tumor	released	NA	Stage IB	1183	12179	2009	T2	N0	M0	NA	white	female	NA	NA
TLS_Low	TCGA-55-7914-01A-11R-2170-07	Primary Tumor	released	NA	Stage IIA	3	26105	2011	T1b	N1	MX	NA	white	female	187	NA
TLS_Low	TCGA-55-8514-01A-11R-2403-07	Primary Tumor	released	NA	Stage IB	520	25608	2012	T2a	N0	MX	40	black or african american	female	NA	NA
TLS_Low	TCGA-05-4402-01A-01R-1206-07	Primary Tumor	released	NA	Stage IV	NA	20819	2007	T2	NX	M1	NA	not reported	female	244	2007
TLS_High	TCGA-69-7761-01A-11R-2170-07	Primary Tumor	released	NA	Stage IB	186	31041	2011	T2a	N0	MX	20	white	male	NA	NA
TLS_Low	TCGA-50-5933-01A-11R-1755-07	Primary Tumor	released	NA	Stage IIIB	2370	26377	2001	T4	N2	M0	NA	white	male	2393	2007
TLS_Low	TCGA-97-A4M5-01A-11R-A24X-07	Primary Tumor	released	200	Stage IA	634	30665	2012	T1b	N0	M0	30	white	male	NA	NA
TLS_Low	TCGA-55-1594-01A-01R-0946-07	Primary Tumor	released	NA	Stage IIIA	1178	25008	2005	T2	N2	M0	NA	white	male	NA	NA
TLS_Low	TCGA-44-4112-01B-06R-A277-07	Primary Tumor	released	NA	Stage IB	722	22106	2010	T2a	N0	M0	20	white	female	808	NA
TLS_Low	TCGA-44-8117-01A-11R-2241-07	Primary Tumor	released	NA	Stage IB	385	19855	2011	T2a	N0	M0	36	white	female	NA	NA
TLS_High	TCGA-75-7025-01A-12R-1949-07	Primary Tumor	released	NA	Stage IB	3305	NA	NA	T2	N0	M0	19	not reported	male	NA	NA
TLS_High	TCGA-44-3918-01B-02R-A277-07	Primary Tumor	released	NA	Stage IA	1036	22236	2010	T1	N0	M0	20	white	female	NA	NA
TLS_High	TCGA-73-7499-01A-11R-2187-07	Primary Tumor	released	NA	Stage IB	715	29683	2010	T2a	N0	M0	NA	white	female	1531	NA
TLS_Low	TCGA-80-5608-01A-31R-1949-07	Primary Tumor	released	NA	Stage IA	2832	NA	NA	T1	N0	M0	NA	not reported	female	NA	NA
TLS_High	TCGA-MP-A4TH-01A-31R-A262-07	Primary Tumor	released	200	Stage IA	741	25759	2012	T1a	N0	M0	20	white	female	NA	NA
TLS_Low	TCGA-05-5429-01A-01R-1628-07	Primary Tumor	released	NA	Stage IIIA	30	22066	2010	T3	N2	M0	NA	not reported	male	275	NA
TLS_High	TCGA-91-6830-01A-11R-1949-07	Primary Tumor	released	NA	Stage IIA	60	23922	2002	T1	N1	MX	12	white	female	NA	NA
TLS_High	TCGA-55-8619-01A-11R-2403-07	Primary Tumor	released	NA	Stage IIB	416	26616	2012	T3	N0	MX	NA	white	female	NA	NA
TLS_High	TCGA-55-6979-01A-11R-1949-07	Primary Tumor	released	NA	Stage IIB	NA	21780	2006	T2	N1	M0	NA	white	female	237	2006
TLS_Low	TCGA-86-8359-01A-11R-2326-07	Primary Tumor	released	NA	Stage IIIA	26	19088	2012	T3	N2	M0	NA	white	male	444	NA
TLS_Low	TCGA-95-8494-01A-11R-2326-07	Primary Tumor	released	NA	Stage IIA	84	24773	2012	T2a	N1	M0	NA	white	male	NA	NA
TLS_High	TCGA-50-6590-01A-12R-1858-07	Primary Tumor	released	NA	Stage IB	NA	26444	2005	T2	N0	M0	NA	white	female	1288	2008
TLS_Low	TCGA-91-6829-01A-21R-1858-07	Primary Tumor	released	NA	Stage IB	NA	28841	2001	T2	N0	MX	63	white	male	1258	2004
TLS_High	TCGA-55-7576-01A-11R-2066-07	Primary Tumor	released	NA	Stage IB	670	19917	2011	T2a	N0	M0	NA	black or african american	male	NA	NA
TLS_Low	TCGA-55-8615-01A-11R-2403-07	Primary Tumor	released	NA	Stage IIIA	446	24786	2012	T3	N2	MX	NA	white	male	NA	NA
TLS_High	TCGA-83-5908-01A-21R-2287-07	Primary Tumor	released	NA	Stage IA	824	21760	2009	T1	N0	M0	45	white	female	NA	NA
TLS_High	TCGA-95-A4VN-01A-11R-A262-07	Primary Tumor	released	150	Stage IIA	553	22927	2012	T2a	N1	M0	42	white	female	NA	NA
TLS_Low	TCGA-55-A492-01A-11R-A24H-07	Primary Tumor	released	50	Stage IA	596	25719	2012	T1a	N0	MX	33	white	female	NA	NA
TLS_High	TCGA-44-7672-01A-11R-2066-07	Primary Tumor	released	NA	Stage IA	719	19200	2010	T1b	N0	M0	NA	white	female	NA	NA
TLS_Low	TCGA-78-7633-01A-11R-2066-07	Primary Tumor	released	NA	Stage IB	994	24713	2009	T2	N0	M0	47	white	male	1528	NA
TLS_High	TCGA-05-4430-01A-02R-1206-07	Primary Tumor	released	NA	Stage IB	761	21884	2008	T2	N0	M0	NA	not reported	female	NA	NA
TLS_High	TCGA-55-A48X-01A-11R-A24H-07	Primary Tumor	released	30	Stage IIA	689	23341	2012	T1b	N1	M0	36	white	female	NA	NA
TLS_Low	TCGA-NJ-A4YP-01A-11R-A262-07	Primary Tumor	released	70	Stage IB	50	19106	2011	T2a	N0	M0	NA	white	male	NA	NA
TLS_Low	TCGA-05-4420-01A-01R-1206-07	Primary Tumor	released	NA	Stage IB	912	15159	2008	T2	N0	M0	NA	not reported	male	NA	NA
TLS_Low	TCGA-44-2656-01B-06R-A277-07	Primary Tumor	released	NA	Stage IB	1429	21766	2009	T2	N0	M0	15	white	male	NA	NA
TLS_Low	TCGA-44-6146-01A-11R-A278-07	Primary Tumor	released	420	Stage IIB	728	23378	2010	T3	N0	M0	NA	white	male	NA	NA
TLS_Low	TCGA-44-6146-01B-04R-A277-07	Primary Tumor	released	NA	Stage IIB	728	23378	2010	T3	N0	M0	NA	white	male	NA	NA
TLS_Low	TCGA-62-A46P-01A-11R-A24H-07	Primary Tumor	released	90	Stage IB	NA	23993	2006	T2	N0	M0	NA	white	male	594	2007
TLS_Low	TCGA-73-4676-01A-01R-1755-07	Primary Tumor	released	NA	Stage IIA	164	16746	2010	T2a	N1	M0	32	white	male	281	NA
TLS_Low	TCGA-55-1596-01A-01R-0946-07	Primary Tumor	released	NA	Stage IIB	2065	20381	2004	T2	N1	M0	NA	asian	male	NA	NA
TLS_High	TCGA-55-8511-01A-11R-2403-07	Primary Tumor	released	NA	Stage IB	552	26986	2012	T2a	N0	MX	NA	white	female	NA	NA
TLS_Low	TCGA-44-5644-01A-21R-2039-07	Primary Tumor	released	NA	Stage IB	863	18644	2010	T2a	N0	NA	NA	white	female	NA	NA
TLS_Low	TCGA-49-6742-01A-11R-1858-07	Primary Tumor	released	NA	Stage IIA	445	25839	2010	T2a	N1	M0	NA	white	male	488	NA
TLS_Low	TCGA-55-8512-01A-11R-2403-07	Primary Tumor	released	NA	Stage IV	3	15266	2012	T1a	N1	M1b	NA	white	male	607	NA
TLS_Low	TCGA-97-8179-01A-11R-2287-07	Primary Tumor	released	NA	Stage IA	435	26305	2012	T1a	N0	M0	30	white	male	NA	NA
TLS_High	TCGA-95-7562-01A-11R-2241-07	Primary Tumor	released	NA	Stage IIA	NA	26000	2011	T2a	N1	M0	10	black or african american	male	87	2011
TLS_Low	TCGA-50-5072-01A-21R-1858-07	Primary Tumor	released	NA	Stage IIIA	246	27036	2009	T2	N2	M0	NA	white	male	250	NA
TLS_Low	TCGA-78-8662-01A-11R-2403-07	Primary Tumor	released	NA	Stage IB	NA	19563	2000	T2	N0	M0	NA	not reported	female	3361	2009
TLS_High	TCGA-75-5125-01A-01R-1755-07	Primary Tumor	released	NA	Stage IIB	NA	NA	NA	T2	N1	M0	NA	not reported	male	2027	NA
TLS_High	TCGA-MN-A4N5-01A-11R-A24X-07	Primary Tumor	released	80	Stage IA	84	23257	2011	T1a	N0	M0	40	white	male	NA	NA
TLS_Low	TCGA-86-8279-01A-11R-2287-07	Primary Tumor	released	NA	Stage IIA	949	17032	2011	T2a	N1	M0	NA	white	male	NA	NA
TLS_High	TCGA-55-7724-01A-11R-2170-07	Primary Tumor	released	NA	Stage IB	705	27891	2011	T2a	N0	MX	50	white	female	NA	NA
TLS_High	TCGA-73-4662-01A-01R-1206-07	Primary Tumor	released	NA	Stage IA	2515	23762	2007	T1	N0	M0	17	white	female	NA	NA
TLS_Low	TCGA-73-A9RS-01A-11R-A41B-07	Primary Tumor	released	160	Stage IIB	305	15162	2013	T3	N0	M0	NA	black or african american	male	340	NA
TLS_Low	TCGA-78-8640-01A-11R-2403-07	Primary Tumor	released	NA	Stage IIA	7062	21832	1994	T1	N1	M0	NA	not reported	male	NA	NA
TLS_Low	TCGA-NJ-A4YI-01A-11R-A262-07	Primary Tumor	released	200	Stage IIIA	NA	31867	2009	T2	N2	M0	40	white	female	4	2009
TLS_Low	TCGA-38-4631-01A-01R-1755-07	Primary Tumor	released	NA	Stage IB	NA	26538	1997	T2	N0	M0	NA	white	female	354	1997
TLS_High	TCGA-50-5930-01A-11R-1755-07	Primary Tumor	released	NA	Stage IIIA	NA	17238	2001	T2	N2	M0	NA	white	male	282	2001
TLS_Low	TCGA-50-5066-02A-11R-2090-07	Recurrent Tumor	released	NA	Stage IB	1442	26385	2009	T2	N0	M0	NA	black or african american	male	NA	NA
TLS_High	TCGA-05-4382-01A-01R-1206-07	Primary Tumor	released	NA	Stage IB	607	24868	2009	T2	N0	M0	NA	not reported	male	NA	NA
TLS_Low	TCGA-L9-A5IP-01A-21R-A39D-07	Primary Tumor	released	140	Stage IV	NA	14681	2012	T3	N2	M1b	NA	black or african american	female	58	2012
TLS_Low	TCGA-64-5779-01A-01R-1628-07	Primary Tumor	released	NA	Stage IIIA	864	22305	2009	T2	N2	M0	40	white	male	NA	NA
TLS_High	TCGA-75-6212-01A-11R-1755-07	Primary Tumor	released	NA	Stage IIB	NA	NA	NA	T2	N1	M0	NA	not reported	female	1516	NA
TLS_High	TCGA-55-A4DF-01A-11R-A24H-07	Primary Tumor	released	60	Stage IA	47	32432	2012	T1b	N0	MX	NA	white	male	440	NA
TLS_Low	TCGA-44-6774-01A-21R-1858-07	Primary Tumor	released	NA	Stage IIIA	658	20462	2011	T1	N2	M0	NA	white	female	NA	NA
TLS_Low	TCGA-78-7149-01A-11R-2039-07	Primary Tumor	released	NA	Stage IIIB	3940	26285	2002	T4	N0	M0	NA	white	male	NA	NA
TLS_High	TCGA-97-A4M2-01A-12R-A24X-07	Primary Tumor	released	180	Stage IA	624	24313	2012	T1a	N0	M0	NA	white	male	NA	NA
TLS_High	TCGA-38-A44F-01A-11R-A24H-07	Primary Tumor	released	580	Stage IB	133	29534	2012	T2a	N0	M0	12	white	male	NA	NA
TLS_Low	TCGA-44-6146-01A-11R-1755-07	Primary Tumor	released	420	Stage IIB	728	23378	2010	T3	N0	M0	NA	white	male	NA	NA
TLS_High	TCGA-38-4629-01A-02R-1206-07	Primary Tumor	released	NA	Stage IIB	NA	25104	2003	T3	N0	M0	NA	white	male	864	2005
TLS_High	TCGA-38-4625-01A-01R-1206-07	Primary Tumor	released	NA	Stage IB	2973	24241	2002	T2a	N0	M0	NA	white	female	NA	NA
TLS_High	TCGA-50-5939-01A-11R-1628-07	Primary Tumor	released	NA	Stage IB	NA	31236	2008	T2	N0	M0	NA	white	male	460	2009
TLS_Low	TCGA-55-A48Y-01A-11R-A24H-07	Primary Tumor	released	10	Stage IIA	630	25384	2012	T2b	N0	M0	NA	white	male	NA	NA
TLS_High	TCGA-MP-A4SW-01A-21R-A24X-07	Primary Tumor	released	130	Stage IIB	NA	19640	2002	T2	N1	M0	15	white	male	1778	2006
TLS_Low	TCGA-97-8176-01A-11R-2403-07	Primary Tumor	released	NA	Stage IIIA	252	23170	2012	T3	N1	M0	40	white	male	468	NA
TLS_High	TCGA-55-8089-01A-11R-2241-07	Primary Tumor	released	NA	Stage IA	100	20576	2011	T1a	N0	M0	NA	white	male	702	NA
TLS_Low	TCGA-64-1680-01A-02R-0946-07	Primary Tumor	released	NA	Stage IV	1126	23267	2007	T2a	N2	M1	20	white	male	NA	NA
TLS_High	TCGA-97-7552-01A-11R-2039-07	Primary Tumor	released	NA	Stage IB	1932	25578	2007	T2	N0	MX	NA	white	male	NA	NA
TLS_High	TCGA-93-A4JP-01A-11R-A24X-07	Primary Tumor	released	450	Stage IV	578	23620	2012	TX	NX	M1b	NA	asian	male	NA	NA
TLS_Low	TCGA-69-7764-01A-11R-2170-07	Primary Tumor	released	NA	Stage IA	414	27693	2010	T1b	N0	M0	14	white	male	NA	NA
TLS_Low	TCGA-55-8096-01A-11R-2241-07	Primary Tumor	released	NA	Stage IB	47	24684	2011	T2a	N0	MX	NA	white	female	719	NA
TLS_High	TCGA-55-6987-01A-11R-1949-07	Primary Tumor	released	NA	Stage IA	2137	28382	2006	T1	N0	M0	NA	white	male	NA	NA
TLS_High	TCGA-S2-AA1A-01A-12R-A39D-07	Primary Tumor	released	170	Stage IA	513	24903	2013	T1b	N0	M0	38	black or african american	female	NA	NA
TLS_High	TCGA-55-6980-01A-11R-1949-07	Primary Tumor	released	NA	Stage IA	2109	NA	2006	T1	N0	M0	NA	white	male	NA	NA
TLS_Low	TCGA-J2-8192-01A-11R-2241-07	Primary Tumor	released	NA	Stage IIA	739	23892	2011	T2a	N1	MX	NA	white	female	NA	NA
TLS_High	TCGA-49-6744-01A-11R-1858-07	Primary Tumor	released	NA	Stage IIA	1683	23484	2010	T2a	N1	MX	NA	white	female	NA	NA
TLS_High	TCGA-75-5146-01A-01R-1628-07	Primary Tumor	released	NA	Stage IB	2368	NA	NA	T2	N0	M0	NA	not reported	male	NA	NA
TLS_High	TCGA-78-7162-01A-21R-2066-07	Primary Tumor	released	NA	Stage IA	NA	27593	1991	T1	N0	M0	NA	white	male	3169	1999
TLS_High	TCGA-55-7911-01A-11R-2170-07	Primary Tumor	released	NA	Stage IA	537	25746	2011	T1a	N0	MX	22	white	female	NA	NA
TLS_High	TCGA-L4-A4E6-01A-11R-A24H-07	Primary Tumor	released	210	Stage IA	435	24631	2012	T1	N0	M0	30	white	male	NA	NA
TLS_High	TCGA-MP-A4T4-01A-11R-A262-07	Primary Tumor	released	440	Stage IIB	NA	25052	2004	T2	N1	M0	NA	white	female	2617	2011
TLS_High	TCGA-64-5781-01A-01R-1628-07	Primary Tumor	released	NA	Stage IB	1559	20219	2007	T2	N0	M0	25	white	female	NA	NA
TLS_Low	TCGA-05-4422-01A-01R-1206-07	Primary Tumor	released	NA	Stage IB	365	24837	2008	T2	N0	M0	NA	not reported	male	NA	NA
TLS_High	TCGA-44-3396-01A-01R-1206-07	Primary Tumor	released	NA	Stage IIIA	1130	27073	2009	T2	N2	M0	NA	white	female	NA	NA
TLS_High	TCGA-55-A4DG-01A-11R-A24H-07	Primary Tumor	released	50	Stage IA	608	26044	2012	T1b	N0	MX	NA	white	male	NA	NA
TLS_Low	TCGA-75-7027-01A-11R-1949-07	Primary Tumor	released	NA	Stage IB	3059	NA	NA	T2	N0	M0	NA	not reported	male	NA	NA
TLS_Low	TCGA-55-8506-01A-11R-2403-07	Primary Tumor	released	NA	Stage IIB	11	22850	2012	T3	N0	MX	NA	white	female	NA	NA
TLS_High	TCGA-MP-A4T7-01A-11R-A24X-07	Primary Tumor	released	280	Stage IV	NA	27603	2005	T2	N0	M1	50	not reported	female	167	2005
TLS_Low	TCGA-86-A4D0-01A-11R-A24H-07	Primary Tumor	released	920	Stage IIA	30	17607	2012	T2b	N0	M0	NA	white	male	116	NA
TLS_High	TCGA-86-7953-01A-11R-2187-07	Primary Tumor	released	NA	Stage IA	997	25315	2011	T1b	N0	M0	NA	white	female	NA	NA
TLS_Low	TCGA-78-7540-01A-11R-2066-07	Primary Tumor	released	NA	Stage IB	881	24440	1999	T2	N0	M0	NA	white	female	1197	NA
TLS_High	TCGA-55-7816-01A-11R-2170-07	Primary Tumor	released	NA	Stage IV	44	18170	2011	TX	NX	MX	NA	white	female	468	NA
TLS_Low	TCGA-78-7159-01A-11R-2039-07	Primary Tumor	released	NA	Stage IA	1974	22261	2008	T1	NX	M0	42	white	female	NA	NA
TLS_High	TCGA-44-6778-01A-11R-1858-07	Primary Tumor	released	NA	Stage IA	1864	21725	2007	T1	N0	MX	30	black or african american	male	NA	NA
TLS_Low	TCGA-44-6775-01A-11R-1858-07	Primary Tumor	released	70	Stage IB	705	26415	2011	T2a	N0	MX	50	white	female	NA	NA
TLS_High	TCGA-69-7974-01A-11R-2187-07	Primary Tumor	released	NA	Stage IIIA	184	20021	2011	T2a	N2	MX	30	white	female	NA	NA
TLS_Low	TCGA-78-7535-01A-11R-2066-07	Primary Tumor	released	NA	Stage IB	NA	16571	2000	T2	N0	M0	NA	white	male	949	2002
TLS_High	TCGA-73-4666-01A-01R-1206-07	Primary Tumor	released	NA	Stage IV	800	19074	2009	T1	N0	M1	20	white	female	NA	NA
TLS_High	TCGA-50-5068-01A-01R-1628-07	Primary Tumor	released	NA	Stage IIB	1499	21728	2003	T2	N1	MX	NA	white	female	1499	2007
TLS_High	TCGA-35-5375-01A-01R-1628-07	Primary Tumor	released	NA	Stage IIIA	264	22628	2010	T2	N2	M0	35	white	male	NA	NA
TLS_Low	TCGA-L9-A7SV-01A-11R-A39D-07	Primary Tumor	released	220	Stage IIA	565	25298	2013	T2a	N1	M0	31	black or african american	male	NA	NA
TLS_High	TCGA-91-6835-01A-11R-1858-07	Primary Tumor	released	NA	Stage IA	79	29887	2010	T1	N0	M0	NA	white	female	NA	NA
TLS_Low	TCGA-71-8520-01A-11R-2403-07	Primary Tumor	released	NA	Stage IB	3	21921	2011	T2	N0	M0	NA	asian	female	210	NA
TLS_High	TCGA-44-6777-01A-11R-1858-07	Primary Tumor	released	NA	Stage IB	NA	31234	2006	T2	NX	MX	64	white	female	987	2008
TLS_High	TCGA-97-7553-01A-21R-2039-07	Primary Tumor	released	NA	Stage IA	1870	21518	2007	T1	N0	MX	NA	white	female	NA	NA
TLS_Low	TCGA-62-8398-01A-11R-2326-07	Primary Tumor	released	NA	Stage IIIA	NA	20197	2007	T2	N2	M0	29	white	male	444	2008
TLS_Low	TCGA-53-7813-01A-11R-2170-07	Primary Tumor	released	NA	Stage IIIB	424	18875	2008	T4	N0	M0	35	white	female	NA	NA
TLS_Low	TCGA-97-8171-01A-11R-2287-07	Primary Tumor	released	NA	Stage IV	568	29627	2011	T2a	N2	M1a	NA	asian	male	NA	NA
TLS_High	TCGA-62-8402-01A-11R-2326-07	Primary Tumor	released	NA	Stage IIIA	1445	26934	2008	T2	N2	M0	NA	white	female	1498	NA
TLS_Low	TCGA-55-A57B-01A-12R-A39D-07	Primary Tumor	released	70	Stage IA	546	29452	2012	T1b	N0	M0	NA	black or african american	female	NA	NA
TLS_High	TCGA-67-3773-01A-01R-0946-07	Primary Tumor	released	NA	Stage IB	427	30706	2009	T2	N0	M0	NA	white	female	NA	NA
TLS_High	TCGA-95-7567-01A-11R-2066-07	Primary Tumor	released	NA	Stage IIB	568	22437	2011	T2b	N1	M0	41	white	male	NA	NA
TLS_Low	TCGA-38-4626-01A-01R-1206-07	Primary Tumor	released	NA	NA	3674	20903	2003	T2b	N0	M0	NA	white	female	NA	NA
TLS_Low	TCGA-J2-8194-01A-11R-2241-07	Primary Tumor	released	NA	Stage IIB	724	25441	2011	T3	N0	MX	26	white	female	NA	NA
TLS_Low	TCGA-50-5944-01A-11R-1755-07	Primary Tumor	released	NA	Stage IA	1750	25440	2010	T1	N0	M0	NA	white	female	NA	NA
TLS_Low	TCGA-75-6211-01A-11R-1755-07	Primary Tumor	released	NA	Stage IB	NA	NA	2009	T2	N0	M0	NA	not reported	female	NA	NA
TLS_High	TCGA-50-5066-01A-01R-1628-07	Primary Tumor	released	NA	Stage IB	1442	26385	2009	T2	N0	M0	NA	black or african american	male	NA	NA
TLS_Low	TCGA-55-6986-01A-11R-1949-07	Primary Tumor	released	NA	Stage IB	3261	NA	2004	T2	N0	M0	NA	white	female	NA	NA
TLS_Low	TCGA-86-8056-01A-11R-2241-07	Primary Tumor	released	NA	Stage IIIA	139	23369	2011	T4	N0	M0	12	white	female	NA	NA
TLS_Low	TCGA-73-4677-01A-01R-1206-07	Primary Tumor	released	NA	NA	NA	27381	2010	T2a	N0	M0	NA	white	male	38	2010
TLS_Low	TCGA-97-A4M3-01A-11R-A24X-07	Primary Tumor	released	120	Stage IA	540	25384	2012	T1b	N0	M0	25	white	female	NA	NA
TLS_High	TCGA-05-4249-01A-01R-1107-07	Primary Tumor	released	NA	Stage IB	1523	24532	2007	T2	N0	M0	NA	not reported	male	NA	NA
TLS_Low	TCGA-78-7145-01A-11R-2039-07	Primary Tumor	released	NA	Stage IV	NA	19080	2000	T4	N1	M1	25	white	female	826	2002
TLS_High	TCGA-55-6978-01A-11R-1949-07	Primary Tumor	released	NA	Stage IIA	NA	NA	2010	T2b	N0	MX	NA	white	male	176	2010
TLS_High	TCGA-49-AARO-01A-12R-A41B-07	Primary Tumor	released	170	Stage IA	3759	14527	2003	T1a	N0	MX	NA	black or african american	female	NA	NA
TLS_Low	TCGA-67-4679-01B-01R-1755-07	Primary Tumor	released	NA	NA	448	25202	2009	T3	N0	M0	NA	white	male	NA	NA
TLS_Low	TCGA-71-6725-01A-11R-1858-07	Primary Tumor	released	NA	Stage IB	256	17793	2011	T2	N0	M0	NA	asian	female	NA	NA
TLS_High	TCGA-50-8460-01A-11R-2326-07	Primary Tumor	released	NA	Stage IA	829	27270	2012	T1a	N0	M0	NA	white	male	NA	NA
TLS_Low	TCGA-86-8358-01A-11R-2326-07	Primary Tumor	released	NA	Stage IB	653	16409	2012	T2a	N0	M0	NA	white	male	NA	NA
TLS_Low	TCGA-78-7143-01A-11R-2039-07	Primary Tumor	released	NA	Stage IB	NA	22673	1992	T2	N0	M0	NA	white	female	4961	2005
TLS_High	TCGA-55-6983-01A-11R-1949-07	Primary Tumor	released	NA	Stage IIB	2823	NA	2005	T2	N1	M0	NA	white	male	NA	NA
TLS_Low	TCGA-49-4486-01A-01R-1206-07	Primary Tumor	released	NA	Stage IA	NA	26415	1992	T1	N0	M0	35	white	male	2318	1998
TLS_High	TCGA-L9-A444-01A-21R-A24H-07	Primary Tumor	released	150	Stage IA	307	22202	2012	T1a	N0	MX	NA	white	female	NA	NA
TLS_High	TCGA-86-6851-01A-11R-1949-07	Primary Tumor	released	NA	Stage IIA	179	26808	2011	T1b	N1	M0	NA	white	female	NA	NA
TLS_Low	TCGA-86-7714-01A-12R-2170-07	Primary Tumor	released	NA	Stage IIIA	0	22619	2011	T1b	N2	M0	NA	black or african american	female	625	NA
TLS_High	TCGA-49-AAR3-01A-11R-A41B-07	Primary Tumor	released	140	Stage IIB	1893	25469	2008	T2	N1	MX	NA	black or african american	male	NA	NA
TLS_Low	TCGA-75-6207-01A-11R-1755-07	Primary Tumor	released	NA	Stage IIIA	NA	NA	2007	T2	N2	M0	NA	not reported	male	NA	NA
TLS_Low	TCGA-44-7669-01A-21R-2066-07	Primary Tumor	released	NA	Stage IIA	NA	21893	2010	T1b	N1	MX	NA	black or african american	male	574	2011
TLS_High	TCGA-44-6145-01A-11R-1755-07	Primary Tumor	released	NA	Stage IA	595	22745	2011	T1	N0	M0	36	white	female	NA	NA
TLS_Low	TCGA-62-8395-01A-11R-2326-07	Primary Tumor	released	NA	Stage IIB	1216	29311	2009	T3	N0	M0	NA	white	female	NA	NA
TLS_High	TCGA-05-4424-01A-22R-1858-07	Primary Tumor	released	NA	Stage IIB	913	25689	2008	T3	N0	M0	50	not reported	male	NA	NA
TLS_Low	TCGA-55-8090-01A-11R-2241-07	Primary Tumor	released	NA	Stage IA	6	29235	2011	T1a	N0	M0	NA	white	male	598	NA
TLS_Low	TCGA-62-8399-01A-21R-2326-07	Primary Tumor	released	NA	Stage IIIA	2696	22952	2006	T2	N2	M0	NA	white	male	NA	NA
TLS_Low	TCGA-NJ-A4YF-01A-12R-A262-07	Primary Tumor	released	90	Stage IA	2161	18584	2007	T1	N0	M0	NA	black or african american	female	NA	NA
TLS_Low	TCGA-44-8119-01A-11R-2241-07	Primary Tumor	released	NA	Stage IIB	285	27003	2012	T3	N0	M0	NA	white	male	NA	NA
TLS_High	TCGA-55-8299-01A-11R-2287-07	Primary Tumor	released	NA	Stage IA	216	22626	2012	T1b	N0	MX	41	white	female	469	NA
TLS_High	TCGA-05-5423-01A-01R-1628-07	Primary Tumor	released	NA	Stage IIB	151	23863	2006	T2	N1	M0	24	not reported	male	NA	NA
TLS_Low	TCGA-05-4244-01A-01R-1107-07	Primary Tumor	released	NA	Stage IV	0	25752	2009	T2	N2	M1	NA	not reported	male	NA	NA
TLS_High	TCGA-95-A4VP-01A-21R-A262-07	Primary Tumor	released	640	Stage IIIA	605	24130	2012	T2b	N2	M0	40	white	female	NA	NA
TLS_High	TCGA-86-A4P7-01A-11R-A24X-07	Primary Tumor	released	350	Stage IB	415	23330	2012	T2a	N0	M0	NA	white	female	NA	NA
TLS_High	TCGA-50-5045-01A-01R-1628-07	Primary Tumor	released	NA	NA	NA	20961	2004	T2	N1	M0	NA	black or african american	female	2174	2009
TLS_High	TCGA-50-5049-01A-01R-1628-07	Primary Tumor	released	NA	Stage IA	3094	25577	2006	T2	N0	M0	NA	white	male	NA	NA
TLS_High	TCGA-69-8453-01A-12R-2326-07	Primary Tumor	released	NA	Stage IIB	813	28413	2012	T3	N0	MX	NA	white	male	NA	NA
TLS_Low	TCGA-78-7161-01A-11R-2039-07	Primary Tumor	released	NA	Stage IIB	215	25294	2011	T3	N0	M0	37	white	female	291	NA
TLS_High	TCGA-55-8203-01A-11R-2241-07	Primary Tumor	released	NA	Stage IA	547	25477	2011	T1b	N0	M0	NA	white	female	NA	NA
TLS_High	TCGA-55-A491-01A-11R-A24H-07	Primary Tumor	released	10	Stage IA	626	29593	2012	T1b	N0	MX	30	white	female	NA	NA
TLS_High	TCGA-91-6828-01A-11R-1858-07	Primary Tumor	released	NA	Stage IA	323	25870	2011	T1a	N0	M0	NA	white	male	NA	NA
TLS_Low	TCGA-55-A494-01A-11R-A24X-07	Primary Tumor	released	60	Stage IB	481	22540	2012	T2a	N0	MX	13	white	female	NA	NA
TLS_Low	TCGA-49-AARN-01A-21R-A41B-07	Primary Tumor	released	210	Stage IA	NA	20605	2000	T1	N0	MX	NA	black or african american	female	1135	2003
TLS_Low	TCGA-55-5899-01A-11R-1628-07	Primary Tumor	released	NA	NA	930	NA	2010	T1a	N1	M0	NA	white	male	NA	NA
TLS_High	TCGA-MP-A4TC-01A-11R-A24X-07	Primary Tumor	released	230	Stage IIIA	NA	28471	2008	T1	N2	M0	32	white	male	74	2008
TLS_High	TCGA-55-7725-01A-11R-2170-07	Primary Tumor	released	NA	Stage IA	442	24848	2011	T1a	N0	MX	31	white	female	NA	NA
TLS_Low	TCGA-05-4384-01A-01R-1755-07	Primary Tumor	released	NA	Stage IIIA	426	24411	2009	T2	N2	M0	24	not reported	male	NA	NA
TLS_Low	TCGA-78-7150-01A-21R-2039-07	Primary Tumor	released	NA	Stage IIB	NA	21891	2002	T2	N1	M0	37	white	male	666	2003
TLS_High	TCGA-99-7458-01A-11R-2039-07	Primary Tumor	released	NA	Stage IIIA	747	27359	2010	T4	N0	M0	52	white	female	NA	NA
TLS_Low	TCGA-49-4512-01A-21R-1858-07	Primary Tumor	released	NA	Stage IIIA	157	25502	2007	T2	N2	MX	NA	white	female	905	2009
TLS_Low	TCGA-44-7660-01A-11R-2066-07	Primary Tumor	released	NA	Stage IB	592	26594	2011	T2	N0	MX	NA	white	male	NA	NA
TLS_High	TCGA-49-4505-01A-01R-1206-07	Primary Tumor	released	NA	Stage IIB	NA	22628	1996	T2	N1	M0	37	white	female	428	1997
TLS_High	TCGA-50-6597-01A-11R-1858-07	Primary Tumor	released	NA	Stage IB	1015	29195	2007	T2	N0	M0	NA	white	female	1268	NA
TLS_Low	TCGA-62-A471-01A-12R-A24H-07	Primary Tumor	released	130	Stage IIB	1246	23689	2010	T2b	N1	M0	NA	white	male	NA	NA
TLS_High	TCGA-64-5778-01A-01R-1628-07	Primary Tumor	released	NA	Stage IB	1305	21927	2008	T2	N0	M0	34	white	male	NA	NA
TLS_Low	TCGA-55-7726-01A-11R-2170-07	Primary Tumor	released	NA	Stage IA	652	26451	2011	T1b	N0	MX	24	white	female	NA	NA
TLS_High	TCGA-49-AARQ-01A-11R-A41B-07	Primary Tumor	released	60	Stage I	6732	15065	1996	T2	N0	MX	NA	black or african american	female	NA	NA
TLS_High	TCGA-99-8033-01A-11R-2241-07	Primary Tumor	released	NA	Stage IV	170	27342	2011	TX	NX	M1	NA	white	female	656	NA
TLS_Low	TCGA-62-8397-01A-11R-2326-07	Primary Tumor	released	NA	Stage IIB	1289	25728	2008	T3	N0	M0	NA	white	female	NA	NA
TLS_Low	TCGA-50-6591-01A-11R-1755-07	Primary Tumor	released	NA	Stage IV	NA	23067	2007	T2	N0	M1	NA	white	female	119	2007
TLS_Low	TCGA-55-8206-01A-11R-2241-07	Primary Tumor	released	NA	Stage IA	888	20690	2012	T1b	N0	M0	NA	white	male	NA	NA
TLS_High	TCGA-49-AARR-01A-11R-A41B-07	Primary Tumor	released	170	Stage IA	4992	24942	2001	T1	N0	MX	NA	black or african american	male	NA	NA
TLS_Low	TCGA-55-8614-01A-11R-2403-07	Primary Tumor	released	NA	Stage IB	536	27924	2011	T2a	N0	MX	NA	white	male	NA	NA
TLS_High	TCGA-99-8028-01A-11R-2241-07	Primary Tumor	released	NA	Stage IA	1118	18542	2011	T1a	N0	M0	30	black or african american	female	NA	NA
TLS_Low	TCGA-91-6847-01A-11R-1949-07	Primary Tumor	released	NA	Stage IB	842	22862	2002	T2	N0	MX	NA	white	female	NA	NA
TLS_Low	TCGA-86-7711-01A-11R-2066-07	Primary Tumor	released	NA	Stage IIA	630	25719	2011	T2a	N1	M0	NA	white	male	1046	NA
TLS_Low	TCGA-44-6147-01A-11R-A278-07	Primary Tumor	released	80	Stage IA	845	24631	2010	T1b	NX	M0	4	white	female	NA	NA
TLS_High	TCGA-55-8208-01A-11R-2241-07	Primary Tumor	released	NA	Stage IA	674	26716	2012	T1b	N0	M0	NA	white	female	NA	NA
TLS_High	TCGA-05-5420-01A-01R-1628-07	Primary Tumor	released	NA	Stage IIIA	457	24472	2008	T2	N2	M0	40	not reported	male	NA	NA
TLS_Low	TCGA-78-7156-01A-11R-2039-07	Primary Tumor	released	NA	Stage IV	NA	22720	2006	T4	N1	M1	28	white	male	976	2008
TLS_High	TCGA-97-8174-01A-11R-2287-07	Primary Tumor	released	NA	Stage IIA	NA	24725	2011	T2b	N0	M0	20	white	male	164	2011
TLS_Low	TCGA-MP-A4SY-01A-21R-A24X-07	Primary Tumor	released	130	Stage IIB	NA	22448	2002	T2	N1	M0	NA	white	male	1501	2006
TLS_High	TCGA-44-6147-01B-06R-A277-07	Primary Tumor	released	NA	Stage IA	845	24631	2010	T1b	NX	M0	4	white	female	NA	NA
TLS_High	TCGA-55-8621-01A-11R-2403-07	Primary Tumor	released	NA	Stage IA	515	27485	2012	T1a	N0	MX	30	white	female	NA	NA
TLS_High	TCGA-91-6849-01A-11R-1949-07	Primary Tumor	released	NA	Stage IIIA	35	27676	2009	T2	N2	MX	30	black or african american	female	NA	NA
TLS_Low	TCGA-44-7670-01A-11R-2066-07	Primary Tumor	released	NA	Stage IIA	882	17392	2010	T1b	N1	M0	NA	white	female	NA	NA
TLS_Low	TCGA-MP-A4TF-01A-11R-A262-07	Primary Tumor	released	240	Stage IIA	NA	21387	2010	T2b	N0	M0	40	white	female	336	2010
TLS_Low	TCGA-86-8669-01A-11R-2403-07	Primary Tumor	released	NA	Stage IA	938	23443	2012	T1b	N0	M0	NA	white	male	NA	NA
TLS_Low	TCGA-44-8120-01A-11R-2241-07	Primary Tumor	released	NA	Stage IB	260	21188	2011	T2a	N0	M0	NA	black or african american	male	NA	NA
TLS_Low	TCGA-99-8025-01A-11R-2241-07	Primary Tumor	released	NA	Stage IIIA	1060	26634	2010	T3	N2	M0	40	black or african american	female	NA	NA
TLS_Low	TCGA-NJ-A55R-01A-11R-A262-07	Primary Tumor	released	200	Stage IA	603	24738	2011	T1b	N0	MX	NA	white	male	NA	NA
TLS_High	TCGA-55-8302-01A-11R-2326-07	Primary Tumor	released	NA	Stage IB	478	20011	2012	T2	N0	MX	NA	white	male	NA	NA
TLS_Low	TCGA-64-1679-01A-21R-2066-07	Primary Tumor	released	NA	Stage IIIA	2488	21310	2007	T1	N2	M0	NA	white	female	NA	NA
TLS_High	TCGA-86-A456-01A-11R-A24H-07	Primary Tumor	released	580	Stage IA	896	28533	2012	T1a	N0	M0	35	asian	female	NA	NA
TLS_High	TCGA-50-6595-01A-12R-1858-07	Primary Tumor	released	NA	Stage IIIA	NA	27197	2009	T2	N2	M0	NA	white	female	189	2009
TLS_High	TCGA-78-8660-01A-11R-2403-07	Primary Tumor	released	NA	Stage IIB	NA	25422	2005	T2	N1	M0	51	not reported	male	321	2005
TLS_High	TCGA-50-7109-01A-11R-2039-07	Primary Tumor	released	NA	Stage IA	255	21979	2011	T1	N0	M0	NA	white	male	308	NA
TLS_High	TCGA-44-A479-01A-31R-A24H-07	Primary Tumor	released	280	Stage IB	486	27024	2012	T2	N0	MX	40	black or african american	female	NA	NA
TLS_High	TCGA-75-6205-01A-11R-1755-07	Primary Tumor	released	NA	Stage IB	NA	NA	2006	T2a	N0	M0	NA	not reported	female	NA	NA
TLS_High	TCGA-05-5425-01A-02R-1628-07	Primary Tumor	released	NA	Stage IIB	882	25020	2009	T2b	N1	M0	20	not reported	male	NA	NA
TLS_High	TCGA-05-4417-01A-22R-1858-07	Primary Tumor	released	NA	Stage IB	455	18780	2008	T2	N0	M0	37	not reported	female	NA	NA
TLS_High	TCGA-49-6743-01A-11R-1858-07	Primary Tumor	released	NA	Stage IIIA	1621	29807	2010	T1	N2	MX	NA	white	female	NA	NA
TLS_Low	TCGA-69-7979-01A-11R-2187-07	Primary Tumor	released	NA	Stage IB	408	26180	2011	T2a	N0	MX	NA	white	female	NA	NA
TLS_High	TCGA-78-8655-01A-11R-2403-07	Primary Tumor	released	NA	Stage IA	2360	28379	2003	T1	N0	M0	20	not reported	female	NA	NA
TLS_High	TCGA-05-4389-01A-01R-1206-07	Primary Tumor	released	NA	Stage IA	1369	25660	2005	T1	N0	M0	NA	not reported	male	NA	NA
TLS_Low	TCGA-55-6975-01A-11R-1949-07	Primary Tumor	released	NA	Stage IIB	NA	NA	2004	T2	N1	M0	NA	white	male	118	2004
TLS_Low	TCGA-44-A47B-01A-11R-A24H-07	Primary Tumor	released	80	Stage IB	287	28869	2012	T2a	N0	M0	9	white	male	NA	NA
TLS_High	TCGA-75-5126-01A-01R-1755-07	Primary Tumor	released	NA	Stage IIIA	NA	NA	2007	T3	N2	M0	NA	not reported	female	NA	NA
TLS_Low	TCGA-95-7948-01A-11R-2187-07	Primary Tumor	released	NA	Stage IB	476	15363	2011	T2a	N0	M0	2	white	female	NA	NA
TLS_High	TCGA-49-AAQV-01A-11R-A39D-07	Primary Tumor	released	160	Stage II	NA	23370	2012	T1	N1	MX	NA	black or african american	female	677	2013
TLS_High	TCGA-55-8510-01A-11R-2403-07	Primary Tumor	released	NA	Stage IB	539	20410	2012	T2a	N0	MX	NA	white	female	NA	NA
TLS_High	TCGA-L9-A8F4-01A-11R-A39D-07	Primary Tumor	released	190	Stage IB	476	23617	2013	T2a	N0	MX	NA	black or african american	female	NA	NA
TLS_Low	TCGA-73-7498-01A-12R-2187-07	Primary Tumor	released	NA	Stage IA	1189	21527	2010	T1b	N0	M0	28	white	female	NA	NA
TLS_High	TCGA-49-6745-01A-11R-1858-07	Primary Tumor	released	NA	Stage IIIA	522	30133	2011	T2a	N2	M0	NA	white	male	NA	NA
TLS_Low	TCGA-73-4675-01A-01R-1206-07	Primary Tumor	released	NA	Stage IIIA	40	21614	2010	T3	N1	M0	41	white	male	922	NA
TLS_High	TCGA-44-3918-01A-01R-1107-07	Primary Tumor	released	280	Stage IA	1036	22236	2010	T1	N0	M0	20	white	female	NA	NA
TLS_Low	TCGA-49-4490-01A-21R-1858-07	Primary Tumor	released	NA	Stage IIIA	NA	16634	1993	T3	N2	M0	NA	white	female	385	1994
TLS_High	TCGA-44-3918-01A-01R-A278-07	Primary Tumor	released	280	Stage IA	1036	22236	2010	T1	N0	M0	20	white	female	NA	NA
TLS_Low	TCGA-55-6968-01A-11R-1949-07	Primary Tumor	released	NA	Stage IV	NA	22344	2004	T1	N0	M1	NA	white	male	1293	2007
TLS_High	TCGA-44-A47A-01A-21R-A24H-07	Primary Tumor	released	290	Stage IB	466	28782	2012	T2a	N0	MX	40	white	female	NA	NA
TLS_Low	TCGA-44-7667-01A-31R-2066-07	Primary Tumor	released	NA	Stage IIB	1097	18062	2009	T3	N0	MX	NA	white	female	NA	NA
TLS_Low	TCGA-NJ-A4YG-01A-22R-A262-07	Primary Tumor	released	280	Stage IB	2261	23812	2008	T2	N0	M0	52	white	male	NA	NA
TLS_Low	TCGA-MP-A4T8-01A-11R-A24X-07	Primary Tumor	released	130	Stage IIIA	NA	25069	2006	T2	N2	M0	15	not reported	male	161	2006
TLS_Low	TCGA-69-7760-01A-11R-2170-07	Primary Tumor	released	NA	Stage IIB	202	26777	2011	T3	N0	M0	NA	white	male	NA	NA
TLS_Low	TCGA-MP-A5C7-01A-11R-A262-07	Primary Tumor	released	170	Stage IB	2248	28015	2008	T2	N0	M0	15	white	female	NA	NA
TLS_Low	TCGA-MP-A4TA-01A-21R-A24X-07	Primary Tumor	released	120	Stage IA	NA	27513	2006	T1	N0	M0	55	white	female	950	2008
TLS_High	TCGA-49-4501-01A-01R-1206-07	Primary Tumor	released	NA	Stage IB	NA	24817	1996	T2	N0	M0	NA	white	female	1421	1999
TLS_Low	TCGA-55-6981-01A-11R-1949-07	Primary Tumor	released	NA	Stage IIIA	NA	19497	2005	T1	N2	M0	NA	white	female	1379	2008
TLS_High	TCGA-44-2655-01A-01R-0946-07	Primary Tumor	released	NA	Stage IA	1324	23854	2009	T1	N0	M0	30	white	female	NA	NA
TLS_Low	TCGA-91-A4BD-01A-11R-A24H-07	Primary Tumor	released	220	Stage IIA	603	28544	2012	T1b	N1	MX	NA	white	male	NA	NA
TLS_High	TCGA-97-8177-01A-11R-2287-07	Primary Tumor	released	NA	Stage IB	499	21648	2012	T2a	N0	M0	NA	white	female	NA	NA
TLS_High	TCGA-67-6217-01A-11R-1755-07	Primary Tumor	released	NA	Stage IIA	422	26920	2010	T2a	N1	M0	NA	white	female	NA	NA
TLS_Low	TCGA-55-7284-01B-11R-2241-07	Primary Tumor	released	NA	Stage IIB	121	27087	2011	T3	N0	MX	NA	white	male	243	NA
TLS_Low	TCGA-86-7955-01A-11R-2187-07	Primary Tumor	released	NA	Stage IB	1072	22772	2011	T2a	N0	M0	NA	white	male	NA	NA
TLS_Low	TCGA-91-6836-01A-21R-1858-07	Primary Tumor	released	NA	Stage IB	417	19216	2010	T2	N0	MX	NA	white	female	NA	NA
TLS_High	TCGA-67-3771-01A-01R-0946-07	Primary Tumor	released	NA	Stage IA	610	28406	2009	T1	N0	M0	NA	black or african american	female	NA	NA
TLS_High	TCGA-50-6592-01A-11R-1755-07	Primary Tumor	released	NA	Stage IB	NA	26191	2007	T2	N0	M0	NA	white	female	777	2009
TLS_Low	TCGA-86-8674-01A-21R-2403-07	Primary Tumor	released	NA	Stage IIA	806	18479	2012	T2a	N1	M0	30	white	male	NA	NA
TLS_High	TCGA-86-7954-01A-11R-2187-07	Primary Tumor	released	NA	Stage IB	605	25062	2011	T2	N0	M0	8	white	female	NA	NA
TLS_Low	TCGA-J2-A4AD-01A-11R-A24H-07	Primary Tumor	released	110	Stage IA	287	22414	2012	T1a	N0	MX	NA	white	female	550	NA
TLS_High	TCGA-97-7546-01A-11R-2039-07	Primary Tumor	released	NA	Stage IA	1285	27913	2008	T1	N0	MX	20	white	female	NA	NA
TLS_Low	TCGA-55-A48Z-01A-12R-A24X-07	Primary Tumor	released	70	Stage IIIB	651	22056	2012	T1a	N3	MX	40	white	female	NA	NA
TLS_Low	TCGA-69-7763-01A-11R-2170-07	Primary Tumor	released	NA	Stage IA	690	25316	2010	T1b	N0	M0	45	white	male	NA	NA
TLS_High	TCGA-44-5643-01A-01R-1628-07	Primary Tumor	released	NA	Stage IIIA	1013	19426	2010	T2b	N2	M0	NA	black or african american	male	NA	NA
