# Supplementary material for: ACAT1 regulates tertiary lymphoid structures and correlates with immunotherapy response in non–small cell lung cancer
Source: J Clin Invest. 2025 Apr 1;135(7):e181517. doi: 10.1172/JCI181517 (PMC11957694; doi:10.1172/JCI181517)
Supplement: Supplemental table 2 [file jci-135-181517-s156.xlsx]

## Sheet: Sheet1
gene_id	seq
Akr1a1	ATGGCGCCAAGCACGGTCAG
Akr1a1	ATTAAACATGCCCTTAGCGC
Akr1a1	TGGACCTCTATTTGATGCAC
Akr1a1	CCAAGCCCCGTGCGTGACAG
Akr1a1	CCCTTTCCCAAGAATGCCGA
Akr1a1	CTCACAGGCAGTCCCTCGAG
Adh1	TGCGACTTCTATGTCCTCGA
Adh1	CCTTCGCGCAAAGTCCCCCG
Adh1	TCACAAACCCTTCACCATCG
Adh1	TGGTGAAGCTCCATCGATTT
Adh1	TAACCACGTGATCGTCTGAG
Adh1	CTGCCGCTCAGACGATCACG
Adh4	ATCCGAACCTCACAAGCTTT
Adh4	GTGTACCTTGGCAGTATTGA
Adh4	TCTTGCCAGAGTCGATGATG
Adh4	GTCCCCTCCTAAAGCTTGTG
Adh4	TCGGTGGCATTGATGTCAGT
Adh4	GTGAATACCTGGTTTGAAGT
Adh5	ACTTTATCCAAAGGGGCCGA
Adh5	TGTTGCTAAAATCGATCCTT
Adh5	GATAGAAGTGGCCCCTCCAA
Adh5	ACCGATGCCTATACCCTGAG
Adh5	CCTCGGGGTCAGCTCCGCTC
Adh5	ATCCGAACTTCATGAGCCTT
Galm	CGGATTCACGGGGTTTGATA
Galm	AGCAGATGCATATTTGCCCG
Galm	CAAACCCCGTGAATCCGCCA
Galm	CTGGACTGACTCGAAAGAAC
Galm	ACGCCATTGGTCAACACCTG
Galm	CGACCATAATTTCTGTCTGA
Adh7	GGACGAATCCTCCGTAGCGA
Adh7	CGCACCGTCAACCTTCGCTA
Adh7	ACACGGACTTCCTTAGCCTT
Adh7	AATCGAGGTGGCCCCACCAA
Adh7	ATCTGTGCGACAGATTCCTG
Adh7	GGGGTCACTACAGTGAGACC
Dlat	CTACCGGGAGCGCTTGCAGA
Dlat	AGTCTTACCTGCATATGAGT
Dlat	GAGACCGACAAGGCCACCAT
Dlat	ACCGTGCCCATGGTCATGGT
Dlat	GAGCCTGGAGGAGTGCTATA
Dlat	TGAGGGTGATCTAATTGCAG
Dld	ACCTTACCTTAAAGCCTAAC
Dld	CATGAGATATCCGATTGAAA
Dld	TGATCTGCATAAGTTCTTAA
Dld	CGTTGGTTGTATTCCTTCAA
Dld	GCCATCAAATCTGCCCAGTT
Dld	TAATTCTCATTATTACCATA
Gm5506	GCCAGACCTGTAGAATTCAG
Gm5506	GGTCCATGCTTTATTTGGCC
Gm5506	AATTCGCCATGTCTATTCTC
Gm5506	TTTGAGCAAGAGGCAGTTGC
Gm5506	ACAGAGAATAAATCTAAATT
Gm5506	GCAGCCTTGGCAATCCGCTT
Eno1	GGCCACTCACCGGGACAGGC
Eno1	TCCAGGTCTCTTCCGAGCTG
Eno1	CCTGCAGAAAGTGAATGTTG
Eno1	CCTACCTTGCTAACCAGAGC
Eno1	CCTTACCCTTCCCCATGAAG
Eno1	GTTCCTTCTAGGTGTCTCAC
Eno2	GGGGACAAACAGCGTTACTT
Eno2	CTGCCCTCAGGGTATCTCCG
Eno2	GATGCCGGTGGAGGCTCCAC
Eno2	CGCCACATTGCTCAGCTAGC
Eno2	CGGGCCTCACTGAGCTGATG
Eno2	GTGCAATCCTGCTGTTGATG
Eno3	CGACACATCGCAGATCTTGC
Eno3	CTGCAAGATCTGCGATGTGT
Eno3	TGGAGACAAAGCACGATACC
Eno3	CAGTGCTTCATAGATACCCG
Eno3	CTTCCAGAAACTAAGTGTTG
Eno3	ACCTCACTCACACTTATTCT
Aldh2	ACGGGACCGGACCTACCTAG
Aldh2	GCTGAAGAAGTCGCCGTCGA
Aldh2	GCCTTATGTCATCTCGTACC
Aldh2	CCGGCTGTTGTACCGATTGG
Aldh2	ACCAGGTACGAGATGACATA
Aldh2	GGGAAAACCATTCCCATCGA
Aldh3a1	TGAATGGACCTCCTACTACG
Aldh3a1	CGAAATCGATTTCACGATTA
Aldh3a1	GGGACACCCCCTTTGATCAC
Aldh3a1	GAGCCCTTGTTACGTAGACA
Aldh3a1	CTCGGAAGTGAGTGATCACA
Aldh3a1	CATGTGATCACTCACTTCCG
Aldh1b1	AGCCCGAGAAGCCTTCCGCC
Aldh1b1	CTTCACCCGACATGAGCCAG
Aldh1b1	TGTACCGTTACTTCGCTGGC
Aldh1b1	GGCTGTGTTCACCCGAGACC
Aldh1b1	AGCTTGTTGTAGCAAATCTC
Aldh1b1	GCTGGCCCCGGCACTCGCCA
Fbp1	GCAGCCGGGTATGCGCTCTA
Fbp1	CCCTCTAGCTATGGTATCGC
Fbp1	TCATAATCGAACCTGAGAAG
Fbp1	ACTGCCATAGAGCGCATACC
Fbp1	GTCTGTTTCGATCCCCTTGA
Fbp1	TAACATCTACAGCCTTAATG
Aldh3b1	TAACCTGACACTCGTGCCGC
Aldh3b1	CCACCAGCGGCACGAGTGTC
Aldh3b1	CATCCTTCATCCAAGACCGC
Aldh3b1	CTTTCTGTAGTCAGCCTTCG
Aldh3b1	CCTGCCCCGCTATCTGGACC
Aldh3b1	GCTGACCGCAGGGAATTGTG
Aldh9a1	CACCAAAGCGGGTGCGCCTC
Aldh9a1	TTCTCCTGAACACGCGAAAG
Aldh9a1	TACACCCGAAGAGAGCCGCT
Aldh9a1	CTCTCTTCGGGTGTAGCCGA
Aldh9a1	ATTGCCACTTTCGCGTGTTC
Aldh9a1	CATCCGTACCTTCACGCCAG
Aldh3a2	CGCCATTAACAATCGCATAC
Aldh3a2	CGTTCTTACCATGCAACCGC
Aldh3a2	GACCTGTATGCGATTGTTAA
Aldh3a2	GCTTCGCACAGGATATAGTC
Aldh3a2	ATAATCAGTACGACTCCCAG
Aldh3a2	TCTTCTGTACGATTTGATTC
Aldoa	TGACATCGCTCACCGCATTG
Aldoa	CAATGGCGAGACAACTACCC
Aldoa	CTGGCAGGTAGATAAGGGTG
Aldoa	CCTTGCCCGGAGCCACAATG
Aldoa	TCCCACCTGCTGGCAGATGC
Aldoa	TTATGCCAGCATCTGCCAGC
Aldob	GGATCACTCCGCCGATGCTC
Aldob	GGTCCCTATTGTTGAGCCAG
Aldob	CCATGGGAAACCGCCTGCAA
Aldob	TCCTGACGGAGACCATGACC
Aldob	TATCCACAGTTGGACCAAGG
Aldob	CCCGCTTGCAGGAACAAACA
Aldoc	AATCAGTGATCGCACGCCGT
Aldoc	ATTGGAGAATGCCAACGTGC
Aldoc	GAATGGGATCGTGCCTATTG
Aldoc	CTACGAGAATGCCCTTATCC
Aldoc	TCCCCGTCGGTCCCAGCTAG
Aldoc	GAATCGCCGGCTGTACCGCC
Gapdh	TCTTTCAGATTTGGCCGTAT
Gapdh	ACTTACCCCGGCCTTCTCCA
Gapdh	CCTTAAACAGGCCCACTTGA
Gapdh	CCACAATGCCAAAGTTGTCA
Gapdh	CACTGCCACCCAGAAGACTG
Gapdh	CCATACATACAGGTTTCTCC
Gapdhs	GCCTGTACACTCCACCACGT
Gapdhs	AGGCGTCTATCTGTCCATCG
Gapdhs	GGTGGATCCTCAACCTTGGG
Gapdhs	TTGGACAGATTTGGACGCAT
Gapdhs	TTGAGATCAACACGTACCAG
Gapdhs	TCTGGTGCTGCGAGTCTGCA
Gck	TACGTGCGTTCCACCCCAGA
Gck	CCAGATGTATTCCATCCCCG
Gck	CCTCGGGGATGGAATACATC
Gck	GGTGGGCAACATCTTTACAC
Gck	AGCCCTTGGTCCAGTTGAGC
Gck	TACAGGGCATCCTGCTCAAC
Gpi1	CTGTGACAGCGGGTCCGGAG
Gpi1	ACCCTTTCCAGTCACCACTC
Gpi1	TACCTCGGTGTAGTTGATCT
Gpi1	ATCTTTGCCGTCCACCTTGA
Gpi1	CCGTGCAGCCTCCACGCCTC
Gpi1	GGACGGCAAAGATGTGATGC
Hk1	TGACGTTCTGACTCTTCTCG
Hk1	GATCACGTCGCTGAATGCCT
Hk1	AGGCCGTTGGGTTATAATCC
Hk1	CTCAGGCCGTACTGATCACG
Hk1	CTGCACCCGCAGGATTCGAA
Hk1	CCTCCATACCTCGTCTATTT
Hk2	ACTTCCGTGTGCTCCGAGTA
Hk2	ACTAAGGGGTTCAAGTCCAG
Hk2	ATACCTCATCCAGTTTCGTC
Hk2	CACTACTCACCCCTCTGCGC
Hk2	CCAGATCTACGCCATTCCCG
Hk2	CCCCTGCCACCAGACGAAAC
Hk3	TGTTACCCACCGGTGCCGTG
Hk3	GGGCTCCACCCGGCATTCTT
Hk3	TACGTGAGGTCCACACCACA
Hk3	CACACGTAGTGATGCTCCTG
Hk3	TGCATACCCCGTGGAGAATC
Hk3	TTAGCAACTGGACCACATCC
Eno4	TCCACGACTTCAAAGTGCGT
Eno4	CCCTACGCACTTTGAAGTCG
Eno4	CGATCCTCTCTACTTAACCC
Eno4	GGCGGCGGCAGCGTTACTGG
Eno4	GGCCAAAGCCAGCGCAACCT
Eno4	GTGCGGGAACCAGCTCCTCC
Ldha	CTGCTGATCGTCTCCAATCC
Ldha	TTTCCCAAAAACCGAGTAAT
Ldha	GGAGAACATGGCGACTCCAG
Ldha	CGCGGGGGCCCGTCAGCAAG
Ldha	TACCTTCATTAAGATACTGA
Ldha	CCAAAAATTGTCTCCAGCAA
Ldhb	GACGGCAGGAGTCCGCCAGC
Ldhb	ATATTCTGACTTACGTCACC
Ldhb	TGTCTTCCAACACATCCACC
Ldhb	GGGCTGTACTTGACGATCTG
Ldhb	AGGTAGCCCGCTCAGTTTCC
Ldhb	TCTGGCTGATGAACTTGCCC
Ldhc	TCATGATAGCGACATTACGT
Ldhc	TGTTCGTATCAGCGTCAACA
Ldhc	TTGGACAATGCCCGGAACAA
Ldhc	GTCAACCCTACAAGCTGCCA
Ldhc	TACAGCCACTTCCGATCACA
Ldhc	AGCACTCCAAAAATCGTCTT
Aldh7a1	CTGACTATTTCTCCGCGTTT
Aldh7a1	ACACGCCCTCGTTATCCTCG
Aldh7a1	ACCTGTCGGACTCTTGCTAT
Aldh7a1	TAGATTCCTGCCCCAAAACG
Aldh7a1	GCCAATAGCAAGAGTCCGAC
Aldh7a1	AGGGCGTGTATAATGGAAGC
Pck1	GTTGCGGATCGCCAGCCGTC
Pck1	CTGGGCATAACTAACCCCGA
Pck1	CCGAGTCATGATCCGCATGC
Pck1	GGCTCGCCGCTGGCCAAGAT
Pck1	GACTGTCTTGCTTTCGATCC
Pck1	CACACATTCGACCTTCCACC
Pck2	TATGCGTATTATGACCCGCC
Pck2	TCTGATAGGCTTAGCCGGCA
Pck2	CCAGGCGAGAGGCGATGCGC
Pck2	ACCACCATAGCCGCTGCCGA
Pck2	GGCACTGTGTCCCGCTGCGA
Pck2	GCTCACTGACTCGGCTTACG
Pdha1	CAACGGCATCGTTGGAGCTC
Pdha1	GGATGATGCAGACTGTGCGC
Pdha1	TCTGCAAGAATTGCTCGCAC
Pdha1	TTTCTAGGCAAGCCGAGTGC
Pdha1	CAGTGATGAGGTGGTCCGTA
Pdha1	CCATTTCTAGGACGAAGAGG
Pdhb	ACCGGTTACCTGCACCGCTG
Pdhb	AATTGCTGTTGGTGCAGCTA
Pdhb	GTTCGTGAAGCTATTAATCA
Pdhb	GCTTTACAGATGGGCTTTGC
Pdhb	AAAACGCCTCTTCAGCAGCC
Pdhb	CATCGACACCCCCATCTCAG
Pfkl	CGTCGCCACCGATGACACAC
Pfkl	GCGGCCTTCCCTCGTAGTGA
Pfkl	GCCACAGAAGTCGTTATCGA
Pfkl	TCCATCGATAACGACTTCTG
Pfkl	CGTTTCCAATATCATCCAGC
Pfkl	CCTCACCAGCTGGATGATAT
Pfkm	GTCCAGCTACCTGAACATCG
Pfkm	CGCCCGTGAAGATACCAACT
Pfkm	TGGACGGTGGCGAGCACATC
Pfkm	CATTGTCGATTGAGCCAACC
Pfkm	CATAGACACGCTCTCCCACG
Pfkm	CCGCGTCTTCTTTGTCCATG
Pfkp	GCCCAAGCGCGCCAAGTTAC
Pfkp	CCCGCCGATCACGCACAGAT
Pfkp	GAATGCTGCTGTCCGCGCTG
Pfkp	TGCGCATGGGAATCTACACG
Pfkp	GAAGTATTCCTACCTCAACG
Pfkp	CCACCATACCCACCACGTTG
Pgam1	CGCCGCGCTTCGCCTCCTCG
Pgam1	CGCCATGGCTGCCTACAAGC
Pgam1	CTTGCTGATGTTGCTGTAGA
Pgam1	CTGTGCAGAAGAGAGCAATC
Pgam1	GATGCTTAACGATGCCCCGA
Pgam1	CCCCTCCTGTGAGAGCCTGA
Pgam2	GATAGCGGTGGCCCCCCGCT
Pgam2	GACCACCCACCGCCTAGTAA
Pgam2	GGAGATCGCACCTAAGATTA
Pgam2	CCCCAGGACCGCCGCTATGC
Pgam2	TGCTTCAGGGATGTCCGACC
Pgam2	CTGGTCCAGCTCATACACAA
Pgk1	TCTGCAGGTTAAAGCTGAGC
Pgk1	CAGGGATGTTCTGTTCTTGA
Pgk1	ACCTTTGGTTGTTTGTTATC
Pgk1	ACCAGATAACAAACAACCAA
Pgk1	GATTTGAGTTCAGCAGCAAC
Pgk1	TCCAAGCATCAAATTCTGCT
Pgk2	AGTATCTCCGCCTCCTATAA
Pgk2	CATGATCTCTTTAACAATCG
Pgk2	GTCTATGTCAACGATGCATT
Pgk2	ATATGACGTCCTTGTTCAGC
Pgk2	CTGCTACTTGCTGCGCCAAA
Pgk2	AGGATGATAGACCCATTATC
Pgm2	CCAGCGCGTACCTCCGTGCA
Pgm2	CCTATCCTAGATTGGTCGCC
Pgm2	CTTCGATTTCAACGCACTGA
Pgm2	GATGCAAGATACGGCAGGGG
Pgm2	ACACACCCCGTCACCATCAA
Pgm2	CTTCGATTGTCTTGCTGATT
Pklr	GGCCGCATCTACATTGACGA
Pklr	GCCCGTCGTCAATGTAGATG
Pklr	AAGGGTCCCGAGATACGCAC
Pklr	CGGTCCACAGAGCGTGACGC
Pklr	GAAGGTGTCCGCCATAGCTG
Pklr	GCTCTGAGTCGATATCCAGA
Pkm	TCCATAGAGCGGCACCGCTG
Pkm	CATTGACTCTGCCCCCATCA
Pkm	CGCCCTTGATGAGTCCAGTC
Pkm	TGGGGGCAGAGTCAATGTCC
Pkm	AGGGCCTGCTTCCCGATCTG
Pkm	CCTTCAGCATCTCCACAGAT
Pgm1	TCGCACCTGAAACTCTGCGC
Pgm1	CTTCGAGCGCCTATGGGAGC
Pgm1	GCGAGAGCTCACCCCGCCAG
Pgm1	CATTTCTAGGTTTGCCCGGC
Pgm1	TGCGACTGCATTTATCACCC
Pgm1	TGCCTCGCACAATCCAAAGC
Acss2	GGTCACCTGTAGTGATGAGC
Acss2	GATCACATACCGTGAACTCC
Acss2	CAGCAATGTTCTCCGTAAAC
Acss2	AAACATCTGCTACAACGTGC
Acss2	TACTGGAAAACCGCATGCCC
Acss2	ACCACAAGTTCCAAGATCAT
G6pc2	CAATGGGCTCATCGTGCGTC
G6pc2	CCGTGCCCATCGCCAAAAAG
G6pc2	CATCAAGATCCCGACTCACG
G6pc2	CGCACGATGAGCCCATTGCG
G6pc2	GGGCCTGTTTCACACGTAGT
G6pc2	TTTCCTACTACGTGTGAAAC
Bpgm	ATGAGAACCTGCGTGCCGTT
Bpgm	GATTGCTCCGGAAATCTTAA
Bpgm	GGTGAGGCCCAACGGCACGC
Bpgm	GTCCGTCGTTGTTAAGTTTC
Bpgm	CGTGACCCCACCTCCTATAG
Bpgm	GACCAGAAACTTAACAACGA
Tpi1	AGAGATACCTGCGATGACCT
Tpi1	AAGTCGATGTAAGCGGTGGG
Tpi1	AGTGAGCCACGCCCTAGCAG
Tpi1	CGACTTTGCCAGACAGAAGC
Tpi1	TCCTGGCCTATGAACCTGTG
Tpi1	CCACAGATAATGTGAAAGAC
Hkdc1	CACAGACGTGGTGAACCGCC
Hkdc1	TGACTACGTAGCCGACTGCC
Hkdc1	ATGCCCAATGAAATCACCCG
Hkdc1	CACCTTCAAGACCCGAAACT
Hkdc1	CCGAGAGCCGCATGTGATAC
Hkdc1	CCCCGCTTACCTGAGCCATC
Adpgk	TCTACACTCGAGAAGTGATC
Adpgk	TTCTAGAGTCAACGCCTGTG
Adpgk	CCATCATGTGCAATCCAGAA
Adpgk	TTCTCTCACGACCTCTCCAA
Adpgk	GTCTTACAGCATTATGTAGG
Adpgk	ATGCTGCTTTAATTGGACAG
Acss1	TCTGGAGACCACATGCCGCC
Acss1	GTATGCCGCCATGACGCACA
Acss1	TCTGGATATCCCCCTTGAAC
Acss1	AAGAGACATGGAGTGCACCG
Acss1	GGCTCCTACCTTGTGCGTCA
Acss1	GGCTCACAGGACGGACACCA
Fbp2	AACCCGCAGCCACGATGTTG
Fbp2	GCAGCCTGGCCGCAACATCG
Fbp2	AATAGCAAATATAGTTCCGA
Fbp2	TCTTGGAGAATTCGTGCTAG
Fbp2	GGACGTGCTGTCCAACTCCC
Fbp2	TGTGATGTAGGGGAAATATG
Ldhal6b	CCACAACGGCGGCCGTTGCT
Ldhal6b	GCCTTTCGCTATGATGCCGA
Ldhal6b	GCCATCGGCATCATAGCGAA
Ldhal6b	GCCGGCATTAAAGGTATTCT
Ldhal6b	CGTTTCGCTGGACTAAATTC
Ldhal6b	GCGTCTGTACTGCCTAGCAA
G6pc3	GTATTGGACTCTCTTTACAC
G6pc3	AAAGCTAAGCTCCCGCTCCA
G6pc3	TGATCACAGGCGCAGCTCTT
G6pc3	CCAGGAATCACCCTCACCCA
G6pc3	CTGCGCCTGTGATCATGCAG
G6pc3	GGTGAATCTGGATTGGAGTC
Minpp1	GCTCACTCGCAGAGACCCGT
Minpp1	GTTAATCGCAAGTTCCGAAG
Minpp1	GCAGCTGGACCGGCTGTTAA
Minpp1	ATGGCTACACCATTAACAGC
Minpp1	CCAATGAACAGTTTAAATGC
Minpp1	CGAGACGGCTCTTTATCATG
Me3	TAGGTACTCACCGGGGTCGG
Me3	GCCTCACCTTCCGCCGACCC
Me3	TGAGAATCAGCAGAGCGACC
Me3	CAGCCTCTCTTCAAGTGTAA
Me3	TGTTGGTGCCAACATCTAGC
Me3	TGCCCATGCCGTAGCAGCCC
Sds	TGGCGACCGCCTACGCTGCC
Sds	GGTGTTGGGCACAACGATAG
Sds	GGATGTGCCCATCATCGCCA
Sds	GGGGAAATGTACACCCAACC
Sds	CACAGACAGCACGATAGCCC
Sds	CCTTTGATGACCCTCTCATC
Sdsl	CGTTTGACCATCCCCTTATA
Sdsl	AATTGAAACTGTGCGCCCCG
Sdsl	TGCATACTCGGCTCGTAAGC
Sdsl	CGGGGCGCACAGTTTCAATT
Sdsl	GGTGCCCTCTGGGAGCACGA
Sdsl	AGCCTTACCATATAAGGGGA
Glyctk	CGAGCCGCTATGGAACATGC
Glyctk	GCGGGAAAACCTCTACCTAG
Glyctk	CTACGGGCTGCTAGCCCGGG
Glyctk	CCTCGGCGCCCTCGAACACC
Glyctk	GCCCGGAGTGCATCCCGATC
Glyctk	CTCCACCCTTCAGCTGCGAC
Cps1	ACTTACTGATCCCGCCTACA
Cps1	GTATCCACTCCATAAATTGC
Cps1	CACCACTGCCCGAGACGAAC
Cps1	TTACAGGTCCCTGCAATTTA
Cps1	AAGATGAAAGGCTACTCCTT
Cps1	TTCCTAGGTGGCAGGTCTGC
Got1l1	TTCCTGCAGCATATCCCGGT
Got1l1	CATTCTTTCGCCACGTCTTG
Got1l1	GGACTATGAGTACTTGCCCC
Got1l1	GTTGGGGGTGTGCACATCGT
Got1l1	GAGTACTTCCACGAACATGC
Got1l1	GACCCGCCTGCAGATTGCAG
Cs	CTCAAGGGCATCCGTTTCCG
Cs	CATGCCGGGCAGCAAGGACG
Cs	ACTGAGCAATCTGATACCTA
Cs	TCTTACCGTGGAAGAAGCAC
Cs	CAGATGTACGGTGGCATGAG
Cs	CTTCCCATGTTGCTGCTTGA
Dlst	GTAACCTGGTCCCCGACATA
Dlst	CAACAGGGGAACTGCCCTCT
Dlst	GTGACAGACTCTGCAAACGC
Dlst	TACTTAACTGCACACAGCCG
Dlst	TTGCAGGGGTCTCCTTATGT
Dlst	GGCAGGGAACGTCTCCCTAG
Agxt	CGCCAGTGGATGACTCCCCG
Agxt	GCAGAGATTGCTGATCGCAT
Agxt	CCGGTTAGAAAGGAGTCCCC
Agxt	GGGCCTGGCCCAACACAAAC
Agxt	CAGGTACCAGTGCCTACTCC
Agxt	CCTATCTACATGGACCAACA
Echs1	CAGAGACTCACCCGAGCAGT
Echs1	GGATTTCTGGCTGTCCGAAC
Echs1	AATGCAGAACCGAACATTTC
Echs1	CTAGCGATTTGCCGACTGCT
Echs1	GCACTCAATGCACTTTGCAA
Echs1	CCATTGACAGCTGCGATGAC
Esd	TACTTACGAGGGCTGGTATC
Esd	CTAGGTGGCTGCAATATCAA
Esd	AATGTACTCTTACGTCACCG
Esd	GACCACAAGGCCGTGCTCTG
Esd	CCAGACAGCCAGTAAAGCGC
Esd	TGCTGTCTACCTACCACCCC
Prps1l1	CACATTCAAATGGTCCGCGA
Prps1l1	TGCTACGAGCTTCGCAGAGA
Prps1l1	ACAAGGGTACGTGACTGAAC
Prps1l1	TCATGGCGATGTCAATCACC
Prps1l1	ACTCTCACCAATTTCCACGC
Prps1l1	CAAGAGGGTCACTTCCATCG
Fh1	AATTGGGCGAACTCACACGC
Fh1	CGTGTAGAGTTCGACACCTT
Fh1	AAAATCCAAAGAGTTTGCGC
Fh1	ATGCCGAAAGCTTGAATGAC
Fh1	GTTCCAACCGATAAGTATTA
Fh1	AGCTGCTGCTGAAGTAAACC
Rpia	TACCTATTCGCTGCACAGCG
Rpia	CAGATTGACCTTGCCATCGA
Rpia	GTCCACGCTGTGCAGCGAAT
Rpia	CACTTCGTCAGCACCATCGA
Rpia	AGGCAGCTTATCTTGCAGTA
Rpia	TGACCTGGATCAACACCCAG
G6pdx	GTCTTACGTCTGACTCATGC
G6pdx	GCCCGTAATTCCTATGTAGC
G6pdx	AGGCTGGAACCGCATCATCG
G6pdx	GATGTGGTTCGACAGTTGAT
G6pdx	CCCACAATGAAGGTATCTTC
G6pdx	ACCTGAAGATACCTTCATTG
Pgls	GGCCGTCAGGGCCCACTCCC
Pgls	CAATGTGGAATGCTTCTCGA
Pgls	AGCGTTAGGGTCACCCTCTG
Pgls	CAGCAGAGGGCGCCCGTGCG
Pgls	CCCTGACCATCCCCTCCTAC
Pgls	CTTTGGGCTGCGTTCAGCAC
Phgdh	TGGGTCTTTAGCACCCCCAA
Phgdh	TTCTTACAGGCAGATTCCCC
Phgdh	CCAGAACTTACTTCATGACT
Phgdh	ACCTCTTACCTTCATTCCAA
Phgdh	GCCACCCGAATGCAATCCTT
Phgdh	ACTGTGAAGGCCTCATTGTC
Hibch	TATTCAGACTCAGTGCGTTG
Hibch	CTATTGCAGACCTTTAGCTG
Hibch	CAGATGTTGCAGAATAACGC
Hibch	CAGCGTTATTCTGCAACATC
Hibch	TACATCTTGAACAATGCAAT
Hibch	GGAGGAAAGGCCTTCTGTGC
Gcsh	CAACTCACCATCTTCGTAAC
Gcsh	AACAAATCCTGTTACGAAGA
Gcsh	ACTGAGTGACCCTTCAGAGA
Gcsh	ATCAATTCATCCATCTCTGA
Gcsh	AATTCACAGAGAAACATGAG
Gcsh	ATAACGACAGAGGAAGGTAT
Gldc	CTCCAGTAAGTTCCGCAAAA
Gldc	GTACACTCCGTATCAGCCAG
Gldc	ATCGTCTGTGGGTGACAACG
Gldc	CTGGCTGATACGGAGTGTAC
Gldc	TCAATTACTTGGCTCGAGTC
Gldc	CAATATACGACCTCCAGATC
Glud1	GATACTCACATAGTGCCCTA
Glud1	GGCATAGGTGTCAGCGATCC
Glud1	AGCGCACTTGTATGTCATTA
Glud1	AATGACATACAAGTGCGCTG
Glud1	TCTCTCTCAGATGTACCGTT
Glud1	CCTGCTTTAGCACCTCCAAA
Amt	TCTTTGTTTACCAACGAAGC
Amt	TAAGATGCCTCCAGCTTCGT
Amt	TATGACTTCCACCTAGCTCA
Amt	GGAAAAATGGTGGCGTTTGC
Amt	CCACCTCCAGGCCTACATCC
Amt	TCTCACCTTGCAGAGCTAAC
Got1	ACATTCGGCCCTATTGCTAC
Got1	CCGAATGTCCTTAAAACCGG
Got1	CCCTGTTGGGTTGTGCGCAC
Got1	GTTGGTGATGATACGTAGAT
Got1	TCTACGTATCATCACCAACC
Got1	CCACGAGTACCTGCCCATCC
Got2	CAAGCTCACCTTCCGGACAC
Got2	GTGATTTCCCCAGGATGGTT
Got2	CTGGTGGACCCATGTTGAAA
Got2	CACTTACTGATATGTCTTCT
Got2	ACACTTCATTGTTCTCGCCC
Got2	ACAAAGAATACCTGCCCATT
Pgp	GCTCGAACCCGACGTGCGCG
Pgp	GCAGCGGGCTTCGTCGCCAC
Pgp	CCCACCATGACGGTGCGCTC
Pgp	CAACCCGGAGCGCACCGTCA
Pgp	ACGCTGCTGTTCGACTGCGA
Pgp	CACCACTACCGCGCGCACGT
Gpt	GTACTATGCGTCATCAACCC
Gpt	TTGATGACGCATAGTACTCG
Gpt	CCCTACCACGATGGCATCGC
Gpt	GTCCGGACTGCTCAGAAGAT
Gpt	TGCGCCACATCCTCCCGAAT
Gpt	CAGCCTAACCTGGCGGAAGA
Psat1	TGGAAGGAGTGCTGACTACG
Psat1	GTTCACCGTTCCAAACTTCT
Psat1	TGTAGTCTAGTAGCTGCTTC
Psat1	GGCGTCCGGGTTGAGGTTCC
Psat1	CTCTGTATTGCCAATAATCT
Psat1	TGTCCTCAAACTTCTTATCC
Idh1	TGGGCCTGTAAGAATTACGA
Idh1	GGCCCAAGCTATGAAGTCCG
Idh1	AGTCTTCAATTGACTTATCC
Idh1	TCGTGATGCCACCAATGACC
Idh1	TGGCACCATCCGAAACATTC
Idh1	ACTATTCTGAAGAAGTATGA
Idh2	ATGTTCCGGATCGTTCCGTT
Idh2	AGAGCCCTAACGGAACGATC
Idh2	TCGAGCTGGCACGTTCAAGT
Idh2	GGGGATGTACAACACCGACG
Idh2	TGGACGGTGACGAGATGACC
Idh2	CAAGGTGGAGAAGCCGGTAG
Idh3a	AATGTAGGTCTCTCGGCTGC
Idh3a	CTAAAGACCCCAATAGCCGC
Idh3a	GCGGCTATTGGGGTCTTTAG
Idh3a	GCTTCTAGGCACCTATTCAG
Idh3a	GGGATCATCCACTTTCCTCC
Idh3a	TGCATTCCACAACACAAAAC
Idh3b	CGCAGGCGGTGCTCGCCGCT
Idh3b	AGTTCACCCTTATACTCCAT
Idh3b	CCTCCTATGATATGCAGCTG
Idh3b	TCACGCCGCTTCCCAGAGCC
Idh3b	TGATGCTCCTTAAATTCCAC
Idh3b	CACGCCGTCTCCAGGCAGCA
Idh3g	TGTAAGCTCCAACGCTGATG
Idh3g	GGACATCCGCAATGCCATCA
Idh3g	TTACTGAGGAAATGCTCCTT
Idh3g	TGCATGTTAAGTCTGTATTC
Idh3g	CATACAGTGACTATGATCCC
Idh3g	ACAGGTTCTGGCTGCCCATG
Acads	GGTCCCCATTGCGGCCCAGC
Acads	GACGCTCATGATAACTCCCG
Acads	ATGCCGTGACTTTGCCGAGA
Acads	TGTGCTGGCAAATACCACCG
Acads	GTCCCGTCAGTCTCTCTACT
Acads	AGGCACGGCTGATCTCCTCC
Acat1	AGTGCTATAAGAACTCCCAT
Acat1	TGGATGCATAACTTCGTTCC
Acat1	TGCGCCCAGTGTTGCTTGCC
Acat1	TGCAGCAGTACCAAGTTTAG
Acat1	GTGAAGGACAGGCCCCTACC
Acat1	AAGTCTTATGTGTGGACATC
Acat3	CAGGGTGGGTGAGGTGCCAC
Acat3	CCACCCTGACTCCTGTTCTC
Acat3	TCCATTGTAGGCTCCTTCAA
Acat3	GACATGTCCAAATATGACCT
Acat3	TCCTACTCGACAAGCCAGTG
Acat3	CATGCCTCCAGCTACCACAA
Acat2	CAGGATGGGTGAGGTGCCAC
Acat2	CCATCCTGACTCCTGTTCTC
Acat2	TCCATTGTAGGCTCCTTCAA
Acat2	GACATGTCCAAATATGACCT
Acat2	TCCTACTCGACAAGCCAGTG
Acat2	CATGCCTCCAGCTACCACAA
Idnk	TGCCGATGATTACCACTCCG
Idnk	AATCGGATAAAGATGGCGAA
Idnk	TACAGAGACATCTTGATCCG
Idnk	AGCACGGTCATGGAGGCACC
Idnk	GGGGCGCATCACTTCCTCCT
Idnk	GGCCAGCAGCGCACCCACAG
Mdh1	GATCGATGGCGCTGACTTGG
Mdh1	GTCAGCGCCATCGATCCCCA
Mdh1	ATACGCCAAGAAATCAGTTA
Mdh1	CACCCCCATGATGGGTGTTC
Mdh1	CACAGTCTTGCAGTTCCATC
Mdh1	GTCCATAGATGTCATTGCAA
Mdh2	TGTGTGAGCGATATCGTAGA
Mdh2	CTGGCAACTGCTCCGGTCCA
Mdh2	GTTGGCAATGATGCAAACCA
Mdh2	CGTCAGAGCGAACACGTTTG
Mdh2	CAGTTGCCAGATTGCCTCAA
Mdh2	GATCATCCCAGGAATGACAC
Me1	CTTACCTTGACGACATCCTC
Me1	AAGTGCCATACCTTGGCTTC
Me1	TAATGGGATGGGCATCCCTG
Me1	CTGGCCCTGTACACGGCATG
Me1	CCACAGGTATCTCCTGTTAA
Me1	GAGCTCCTGGCTGATGATGC
Me2	CCTGCCCGTGTGCATCGACG
Me2	AGTGCCCACGTCGATGCACA
Me2	ATTGTGTACACGCCAACAGT
Me2	TTAGATCAATTGTGGATAAC
Me2	ACTGTTGGCGTGTACACAAT
Me2	TTACAAGAGCGACAAATGCT
Aldh6a1	GCAAACGTGCTTTCCCTGCG
Aldh6a1	TGCGTCCATCTCAGCTTTGG
Aldh6a1	TTGTTCCAGTGTGATTAACC
Aldh6a1	AACCCCATAGGTTTCTTCTA
Aldh6a1	ACTGTAAAGCTCTTCATTGA
Aldh6a1	TCAATGAAGAGCTTTACAGT
Aco1	AACATGCGGATAATCCCTCC
Aco1	GATTATCCGCATGTTGCAAA
Aco1	GCGCGATGCTGTGAAGAAGT
Aco1	AAACTCATCACAGTTCCGAA
Aco1	ACATCGAGAATATCCTGAAT
Aco1	CCTTAGGGGTGTGCCTGCTG
Ogdh	ACCTAACGTCGACAAACTCG
Ogdh	TCCACGAGTTTGTCGACGTT
Ogdh	CCTGGTGGATCGTACAAGCC
Ogdh	GACTAGTTCGAACTATGTGG
Ogdh	AGAAGCGGACCTTGCTGGCC
Ogdh	CTCCTGTCCCCCGATGAAAG
Aco2	TCTTTCCCCGCTCGATCTCC
Aco2	GGCTCACCTTGGCCCTGCGC
Aco2	ACATTAACATTGTCCGTAAA
Aco2	TGGATCTGGGATCATTCACC
Aco2	GTGCCGATCAGAAGAACTCC
Aco2	ACTGATTCGCACACCCCCAA
Pcx	TATGCACGACCCGCATGCCG
Pcx	CGGGCCATTGCCATCGCTGC
Pcx	ATTATCTTCAAGGCCGCCTA
Pcx	CTGTGCACGCACGAAACACT
Pcx	GGGTGTCCGCCGATCCTCCT
Pcx	TACTCCAGACGCCGGACATT
Pcca	CTATTCATACCAATGCCTAG
Pcca	AGGCATTGGTATGAATAGAC
Pcca	CAGTAAAAGCTACCTCAACA
Pcca	TCTTTAGGTTCACGTGAAAA
Pcca	GGCATCAACATCACTGTGAA
Pcca	AAAATTCTCATTGCTAACAG
Pccb	GAGTCATTGAGCCCGATCAC
Pccb	CAGATGTGCCGACTTCGGAA
Pccb	ACTGGACGGGGCCGAATCAA
Pccb	CATGGAGAGCGACATGTTTG
Pccb	GATGTCCGCGTAGCCAGCCA
Pccb	ATAGTTTCCCGGAGATAGTG
Acox1	CACTCGAAGCCAGCGTTACG
Acox1	TAACAGCCACCTCGTAACGC
Acox1	ATCACTCGAGGGGAGTGCTA
Acox1	CTCACGGATAGGGACAACAA
Acox1	CTTCGAAGCTCTGTGCACCG
Acox1	TGAGCCTTTGGACCTTCACT
Hao2	GCAGTGAAGCACAACATCCG
Hao2	AATGTCTTCCACAGTATAGC
Hao2	AACCGGCAATGATGTGTTGA
Hao2	TGCTTGTTGATGTCCCAGTC
Hao2	CATCAAGCTGCCTCCCGCCA
Hao2	TGCCTTCAACACATCATTGC
Pgd	ACGGGTGACATCATCATCGA
Pgd	CCAAACTAAAGAAGCCCCGC
Pgd	CAACGAGGCGAAGGGCACCA
Pgd	GAACACTTACTGTCGTGTCC
Pgd	TACGGGCCGTCACTCATGCC
Pgd	AGAGCTGACATTGCACTGAT
Hao1	GCAACGTTGCGAAGCATCCG
Hao1	GCAACCGCATTGATGACGTG
Hao1	GATCTTGGTGTCGAATCATG
Hao1	TGTTCCGCACGTCATCAATG
Hao1	GTCAGCATGCCAATATGTGT
Hao1	CAGTGGACTTGCTGAATATG
Ogdhl	TCGAGAGATCATACGTCGCT
Ogdhl	ACGGAAAACTGCATCACGCC
Ogdhl	GCCCCCGATGAAAGTCGTGG
Ogdhl	AGCACCTACTGCCAGCATAT
Ogdhl	TTCCACCAGCTTGCTGGTCT
Ogdhl	CTAGATCCGAGGCCACCATG
Prps1	CATCCACAAGTATAGCCACA
Prps1	CTACCTTATCCTTCTTATCT
Prps1	ATGGGATGACTGCAGTAACC
Prps1	CATCTCCCACAAGTACCATG
Prps1	CCAGGGTTTCTTTGATATCC
Prps1	TGCAGATCATATTATCACCA
Prps2	TATCGGCCATGTCGTCTACC
Prps2	CTACGTACTTATCTGCAGCA
Prps2	TACCCTGCTTCCCCTACGCC
Prps2	CCCAGCAACTGACAGCATAT
Prps2	GCAAGATTGCGTCCTCATCC
Prps2	TTCGGGAGAACATCACTGAA
Psph	AGACGCGCTCACTCAGCGCC
Psph	TGAGTGAGCGCGTCTTTAAA
Psph	ATCTCTTCAGGTGAGTACGC
Psph	ACACCTGGACATTACGCTCC
Psph	GTGGTACATCACTGACTTCG
Psph	GATGCAGCCGACAGCCGAGT
Rpe	TTTCGGAGGCTTTCAACCAC
Rpe	ATGACCGTAGAACCTGGGTT
Rpe	TCGTCTAGGTTCACTGGTTG
Rpe	TCGACCTCTATATCCAAAGT
Rpe	GAAAGCCTCCGAAAGCAGCT
Rpe	TCAATATACCTTTCATCTTG
Sdha	CTCCGACTGGCTGGGGGATC
Sdha	AAGATTTATCAGCGTGCATT
Sdha	TCACTCTTACACACGTTGTA
Sdha	GATTTCTACTCAATACCCAG
Sdha	GGGAGGTATCAATGCTGCTC
Sdha	GCAGGCTTGCGAGCTGCATT
Sdhb	ACCTCGTACGTCTGCATTCG
Sdhb	ACCTCGAATGCAGACGTACG
Sdhb	CTCCATCAGGTGCGGACCTA
Sdhb	ATACTCTGGCGTGCACACGC
Sdhb	TCTTGCGCCATGAACATCAA
Sdhb	TTCCGAAGATCTTGTAGAGA
Sdhc	TCCGTTTGCCACCGAGGCTC
Sdhc	GTCGGATCCCATTCAGTGAG
Sdhc	TTAGCCGAGTAGATCAGTGT
Sdhc	TCCAGAGCCTCGGTGGCAAA
Sdhc	CTTACTTGTAGATAGTCAAA
Sdhc	TGATACAAAGCTGAGCATTC
Sdhd	CTCTGCAGATGCCGACATCG
Sdhd	GCTGGGTACCACACCGTCCT
Sdhd	AGTCGGTAACCACTTGTCCA
Sdhd	CAGCTCTCCTACTCCGAAGC
Sdhd	AACACTGACAACCCTCTCAC
Sdhd	CATGGCGGTTCTCTTAAAGC
Shmt1	CACCCGAAGCTGATCATCGC
Shmt1	GACCGAGTTCATCGATGAGC
Shmt1	AGAGCCTCATGGGCGAATCA
Shmt1	AAGCCCATGATTCGCCCATG
Shmt1	TCACCTGCGATGATCAGCTT
Shmt1	TCGGCTGGCAAAATTCTCCG
Shmt2	TTCCACGGCAGATACTACGG
Shmt2	ACTACTTACATTGAGCTTAT
Shmt2	TCGAGCTGCTCTGCCAGCGC
Shmt2	CCTGGAGCTCATCGCCTCAG
Shmt2	CGAGTACTTGTTGTTGAGAC
Shmt2	CAGCAAGGTGGCCCAGACGC
Taldo1	GCGCATCCTTGATTGGCATG
Taldo1	CGTCACGCCCGCCTCAGCAC
Taldo1	CTTCTTTGTAAAGCTCGATG
Taldo1	ATCGAGCTTTACAAAGAAGC
Taldo1	ACACCTTGCATCAACTTCTG
Taldo1	CACCAACCCATCCCTGATCC
Tkt	GCTTGCGGGATGGCATACAC
Tkt	CTACCGAGTCTATTGCATGC
Tkt	ATCCAGGGCCTTGTAACGCA
Tkt	AGGTCTCCGAGGGCTCCGTC
Tkt	TGATCGATTTGTGCTCTCTA
Tkt	GAAACAAGCCTTCACCGATG
Tktl1	TGACAGGTGGAATACTTACG
Tktl1	CAAAGGCTTCACAACGCTTC
Tktl1	GGGACTACCATTTGTTAATG
Tktl1	ATCTTTGATGTGAACCGCAT
Tktl1	GCCAGTATATGCCATCCCAC
Tktl1	CCTGTGCCATGTATTCTCAC
Acox3	GGGCAAGACGGCAACTCATG
Acox3	CATGAGTTGCCGTCTTGCCC
Acox3	CCTCTCTTTGCCCGCTCGTA
Acox3	GCAGGTCGGCCCCGTACGAG
Acox3	CCTTGAGAAGATCTATAGCC
Acox3	GCTCTCACCGAACTGAGTCA
Tktl2	GCGAAAAATTCACTGCGACC
Tktl2	AATCTTTGACGTGAACCGCT
Tktl2	CGCCGCGCCCATCCTCTATG
Tktl2	AGTTGACGAACGACTATGTC
Tktl2	TGCCACACTACAGCACGACG
Tktl2	AGCAATAGTTCGTCCTCGTG
Mcee	GCTGGGTCGGCTCAATCACG
Mcee	TGTAGCGCCCGCAGCCAACG
Mcee	AATGCATCACGTCTGCATCG
Mcee	GGACATGAGGCGTGTAGTGA
Mcee	GATCCGTAGTCTGAGTGATG
Mcee	TTTCCCATGTGCTCCTATTT
Cat	AATTTCACTGCAAACCCCCG
Cat	ACTGACTGTGGAGAATCGAA
Cat	TAAACTTAATATCATGACCG
Cat	TTTGCGTGTACCACTCTCTC
Cat	CGATATCACCAGATACTCCA
Cat	TCGTCCCGAGTCTCTCCATC
Gpt2	CACGGATACAGTTAACGCCT
Gpt2	AAGACGCTAAGAAACGAGCG
Gpt2	CTCTGAGCTCGACGCGGTGC
Gpt2	GTCGAGCTCAGAGATGACCG
Gpt2	GCTCGTTTCTTAGCGTCTTC
Gpt2	TAACTGTATCCGTGAAGATG
Suclg2	CCCTCCTAGCCCTAAAGTAG
Suclg2	GAACAACTTACTCAATCTCT
Suclg2	TGTGATAGTGGGCAGTCCTC
Suclg2	CATACCTTAAAGATGAGTTC
Suclg2	ACGAAACAAACTCCAAAAGA
Suclg2	GTCACTTAACCCCCCGAAGA
Suclg1	CGCGTCGATTGCTTCATTAA
Suclg1	TACACTCACGTTGATGACGC
Suclg1	GGAGTACGGCACCAAACTCG
Suclg1	AATATAGATATGTTTCCGAG
Suclg1	AGTGGTTCCTCCCACGAGTT
Suclg1	AAATACGAAGATTATTTGCC
Sucla2	TCTGTGAGCGCAAATATCCC
Sucla2	ATGCCCTCCACTATATCAAT
Sucla2	TCAAGTATTCATGCAGCGAA
Sucla2	TTGTAGGGTCCTGTACTGAT
Sucla2	TGCAAAGTAGTATTCTCTCC
Sucla2	ACATTTACAAGTGGCCTCAA
Rgn	TGGAGGAAGAGTAATTCGCC
Rgn	CCGCAGAATTGTTTACAAGA
Rgn	TTTGACTATGACCTACAAAC
Rgn	ATCAGTATTTGTCCTAGCCA
Rgn	CGAAGTGCCACTGAACTGAC
Rgn	CGGCCCCAGCTGTTCTTGAG
H6pd	GGTTTGGTACATGGATTACG
H6pd	TCGGCGCACCTGTCCGCTGT
H6pd	CCCAGCGCAGGTTGTCGATG
H6pd	CTTGCGGTTCTGATCTCGGA
H6pd	GGGCCAAGCACATTGCCGCT
H6pd	TCACGCACCTTCCGCATCTA
Nags	CAGCTACGGTGGCATCGTCG
Nags	GCCAGGCGGGATACCGCCTG
Nags	CCCGCAGGCGGTATCCCGCC
Nags	ACCTTGTTACCAACGCTGAG
Nags	GCGCGCAGCCGTTTCCCCAA
Nags	ACATAGATCGAGTGCAACCG
Dbt	ACCATCACCAGCCGTTACGA
Dbt	CAGTTCAAACTCTCCGACAT
Dbt	TCTAGATGATATCGCTTATG
Dbt	ATTGCCAGCCGACGCACTGC
Dbt	TAGCAACGCCTGCAGTGCGT
Dbt	ACTCACCGGCCGCTGTTCTC
Aadat	ACCCATAGCTTGGAGAGTAT
Aadat	TTAATAATGTTGCAGCCTAG
Aadat	GTCAACTACCCACCCAATCA
Aadat	ATGGATCTCTGCATCACATC
Aadat	TTTGAAATGCTCATCAATCC
Aadat	CTCCAATACTCTCCAAGCTA
Dhtkd1	GATGTCGGTTATACCGCCAT
Dhtkd1	CTGATGTTCCGTAAAATGCG
Dhtkd1	ACCGCCGTATCTCTTCACCG
Dhtkd1	TGGGCGGTTTCGATAGAAAT
Dhtkd1	GATGGGGACTACTCCCCGAA
Dhtkd1	CAGGGACCCTTCACTACCAC
Bcat1	GCTCCAAAGACCAGCGAATC
Bcat1	CACAGCGTAGTGCAAAACAG
Bcat1	TACATCCGCCCCACATTTAT
Bcat1	TACCTCAGTTCCGATAAATG
Bcat1	GCGCCGTTTGCTGGAGAAAG
Bcat1	ATAACAAGATCCGATTGTTC
Bcat2	GTCACCGACTCCGCCTATCC
Bcat2	ACGGAACGAGCCTCTACGTG
Bcat2	ACCAGCAGGTACGCCTCTTC
Bcat2	CAGGGCACAGAATGACGTAC
Bcat2	ACAGGATGCTACGTTCTGCT
Bcat2	GAGGCTCGTTCCGTTGCCAT
Bckdha	CATTCACGTTGCCGTAGCAC
Bckdha	TCCTTGCAGCCGTAGTGAAC
Bckdha	GGAACTGGGGCTTGTCGTCC
Bckdha	TGTCCCCTCCTCGCCATAGT
Bckdha	ACTCACGTGGGGATCTTCAC
Bckdha	ACATACCTGCCTCCCGGTAC
Bckdhb	GCCAAGTATCGCTACCGCTC
Bckdhb	CTCGTAAACCAACAGTGCAT
Bckdhb	CCACACAACCCCACGGGGCC
Bckdhb	CACCGGTGCTACAGCTATTG
Bckdhb	GGAGTCTTCCGATGCACTGT
Bckdhb	AATACCCCGAAGCCCTTTCC
Agxt2	CATCACCATGGCCAGGTCGT
Agxt2	TAGCAAAGGCTTCCGGAAAT
Agxt2	AGACAGAACTTGTATGCCAC
Agxt2	AAAAACAGATAGACCGCCTG
Agxt2	CCTGGCCTACAGCCGTGTGC
Agxt2	AATCTTACCTGGTATTTCTC
Acy1	GGGAGTGACGGGTTGGTGCC
Acy1	GCGAGGGCCACCGATTCCCT
Acy1	AGGAGGGGCCATCACCTTCC
Acy1	GCCACTCCTACCAGGCACAA
Acy1	TCTGAGCTGTCAGAAAATAG
Acy1	AGCACAGTGATCACAAAGCC
Acaa2	GCCCACGATGACACTATCGA
Acaa2	TACCTGACATCCGCTCACGA
Acaa2	GCAAACCCACATGCCTCGCC
Acaa2	GCTGCGAAGCGAACACCCTT
Acaa2	TGTGTCAGAAATGTGCGCTT
Acaa2	CTTGAGATCTAATCCAAATT
Cpt1c	TTTCGACCGCGCTACAGCGC
Cpt1c	AAAGCGTCGTCTCCGAGCAC
Cpt1c	GCGCACGGTCTCCTGCGCCG
Cpt1c	GCTGTCGCGGGAGCGCGCGT
Cpt1c	TGTCCTCACCCACGAAGACC
Cpt1c	ACATACCAGCCAGGTCTTCG
Cpt1a	GACTATGCGCTACTCGCTGA
Cpt1a	CACTCACGATGTTCTTCGTC
Cpt1a	GGGTTACTCACGTGGTGTCT
Cpt1a	GCAGGCGCGGCAGAGACGTC
Cpt1a	CTGTCAAAGATACCGTGAGC
Cpt1a	GGGGTCCACTTTGGTATGCA
Cpt1b	TGATGAAGCATATTACCGCA
Cpt1b	GCATCTCGAACATCCACCCG
Cpt1b	TCATCTTCTCCACCGGAGTC
Cpt1b	GCGTGCCAGCCACAATTCAC
Cpt1b	GATGCAATCGACCAGTCCCA
Cpt1b	AGGTCCCTTACCTTTCCGGG
Cpt2	TCCGGATTGAATGCCATGAA
Cpt2	CGTGCCGTCACCGTGCAGCA
Cpt2	GACATGTTCGATGCCCTCGA
Cpt2	CGTATGCTGTTCACGATGAC
Cpt2	TCTGTTTATCCTGAGCGAGC
Cpt2	GCATGCGCACCTGCTCGCTC
Ehhadh	AGCTGCGTTCCTCTTGCACC
Ehhadh	CTATCGGATTGCCAATGCAA
Ehhadh	GCCATCCAAGGCGTGGCTCT
Ehhadh	GCTCTTGACTTAATTACCTC
Ehhadh	AACCGTCTGAGCAAATTTGA
Ehhadh	TATGGTCCAAACTAGCTTTC
Acsf3	GCAGCTTGTTGACCACGCCG
Acsf3	CGCCACGGGCCACACGCTGC
Acsf3	CCCACAGATTACCGTATTCA
Acsf3	CTGGCACGCGAGCCTCCGTC
Acsf3	CATCTCAGAAAACCCGCAGA
Acsf3	GCCATGAATACGGTAATCTG
Acsl1	CAGTGGGTGATCGTCGAGCA
Acsl1	CCGATGAACTGCTCGGAGCA
Acsl1	GTCCCGCTCTATGACACCCT
Acsl1	TGATCTTCGAATACCATCAG
Acsl1	GGCTTCCGAGAACCTAAACA
Acsl1	CCTTGCTCCGAGCAGTTCAT
Acsl3	GTAATGATATGCCGCAGACG
Acsl3	TGAGTGGATGATCGCTGCAC
Acsl3	CGGCATATCATTACTGTTGA
Acsl3	GCAGTAATCATGTACACAAG
Acsl3	GGCGAGAAGGATTCCAAGAC
Acsl3	AGCGATCATCCACTCAGCCC
Acsl4	TCACAGCATGCAATCAGTAG
Acsl4	CAATAGAGCAGAGTACCCTG
Acsl4	CTCAACACTAGTAATCAGAT
Acsl4	TTATCCAGAGTATCTGCTCC
Acsl4	GACCATGCTGTAGCCAAATT
Acsl4	GATTACTAGTGTTGAGCTTC
Fasn	TGGCATAGACCCGCCGAGCC
Fasn	GGAATGCCCCGCGGCCCTTG
Fasn	AACGAACACTGGCGTCTGGG
Fasn	GCCTACCAGGCCATCCGTAG
Fasn	AAAAAAGGAGGCGTCGAACT
Fasn	GGCTCTATGGATTACCCAAG
Acsbg1	TGCGTGCAATCAGGTAGTAC
Acsbg1	CTAGGGCCTCGTAGAACATC
Acsbg1	CTGCCGAGCCAATGTCATCG
Acsbg1	CCCACCAGCTCCTTAATTGA
Acsbg1	AGCCAAGGATCGCCACGCTG
Acsbg1	GAGAGCTCGAGACCGTGACT
Acsl6	TGCCCACTTTACAGTCGTGC
Acsl6	ATGTACCAGGTGTTCCGCCG
Acsl6	CCGATAGCTCGGGCAGCCGC
Acsl6	CCTGCGGCTGCCCGAGCTAT
Acsl6	AACCCCCAATCACAGATCGC
Acsl6	TCTCCAGCACGACTGTAAAG
Mcat	TCGTAGAGCTGCCGCACACG
Mcat	CAATGCACTCTATCTACGAG
Mcat	AGCTCTACGAGGCCGCGCAC
Mcat	GCCGTCCATTCCAATGTCAG
Mcat	GCATCCGAAGCCGTTCCCAG
Mcat	CATCGACAACTGTGTTGCTG
Acaa1a	CACGCATCGCCCAATTTCTG
Acaa1a	ACAGGCAATGTTCTTGAGCC
Acaa1a	CCTCACGTCCTGGAGAACCG
Acaa1a	GAGGCTAAAGCCTGAGCAGC
Acaa1a	TCACCACTTACCAGCAATGT
Acaa1a	AGAGACTGTACCTTTGTCTA
Hadha	CGCCATCAGTGGATCCTGCT
Hadha	CTTTGACGCCATAATTAATA
Hadha	TCCACTGATGGCGGCCACAA
Hadha	TAAGGACAGCACTCCTGATT
Hadha	GCCCCTGCGACAAAGCAGCC
Hadha	AAGGGGATGTGGCAGTTATT
Hadhb	CGCATTCCATTTCTGCTGTC
Hadhb	TCCCAACTGCACTCTGCCCC
Hadhb	TACCTGGGGCAGAGTGCAGT
Hadhb	GAAGTGCCTGACAGCAGAAA
Hadhb	GCAGCTCTAGCCAAGTCATG
Hadhb	AGACCTAATGCCACATGACT
Hadh	ACCAGACAAGACCGATTTGC
Hadh	GTGCACCACGGATGCCGCAT
Hadh	CGTGCCTATGATGAAGCTTG
Hadh	TTGCCAGGATGTCTTCCGTT
Hadh	AGTAGTATTGGTGGACCAAA
Hadh	CCTTTCAACCAGCACCGATG
Acaca	GCAGAATTTGTTACTCGTTT
Acaca	AATGCATGCGATCTATCCGT
Acaca	ACATTTCATAAGACCACCGA
Acaca	AAACGAGTAACAAATTCTGC
Acaca	CAACAACAATTACGCAAATG
Acaca	ATTTGCGTAATTGTTGTTGT
Hsd17b4	ATTGGGCCGAGCTTACGCCC
Hsd17b4	TGCCTTGCAGTGAACGACTT
Hsd17b4	GACTTCAAGGGAATTGGTAA
Hsd17b4	CTCCTCTTTCTGCAAACGCC
Hsd17b4	GACGTTGTGGTCAACAATGC
Hsd17b4	TTCTCAGATTCAGTTGAAGC
Acadl	TGTGCCGTAATTCGCAATAT
Acadl	AGAGCGTACTCCAATTGCAC
Acadl	AGAACGAACGCCAAAAGATC
Acadl	CCAATCACTCCCAGATCTTT
Acadl	TGCTCTCAACAGCAGTTACT
Acadl	GGCACTTACTCTGTGTGGTG
Acadm	CTTGATCAACGCGCACATTC
Acadm	TGCCCGCAAGTTTGCCAGAG
Acadm	GTTGATCAAGCCGAGTTCCC
Acadm	TCGAACACAACACTCGAAAG
Acadm	CGCTGTAGGTGGCCTTGGCC
Acadm	AACAAGCATCGAACGTTCCC
Acadsb	CATAGCGAAAGAGTCGCTAC
Acadsb	TCCTCAATGGGTCGAAGATG
Acadsb	CTGCTCTGTCCTAGTGATAG
Acadsb	TCTGCAGACACTTACTGATG
Acadsb	TGTGAGGATTTGAGGACACG
Acadsb	ACTAGCTAAGGTGGATGCTT
Acadvl	CTGCCCAGCGACTTTATGCC
Acadvl	AGGCCAGCTTACCATTGATC
Acadvl	ACCAGTGGCCCGGTTCTTTG
Acadvl	ACACCTGATCAATGGTAAGC
Acadvl	GCGATCTACTACTGTGCTTC
Acadvl	TTCTCTGGTGGAAGCATCAG
Fads1	GCGGGCCACAGTAGAGCGAA
Fads1	TGTAGGGGGCCCCCGCCAGC
Fads1	TCGAGGTGCCAAAGACTGAC
Fads1	CAAGCCTAACTGCTTCCGCA
Fads1	AAGCGCTAACTGATGAATTC
Fads1	CAATCACAAAATGATGTAGC
Mecr	GAACACCGCCTCAGTCCGCC
Mecr	TTACCCAAACCCGCATTTGC
Mecr	CCATCAACGTTGTCCGAGAC
Mecr	AGGGAACGAAGGCGTTGGGC
Mecr	AGGCGATCTGAATGACTGCT
Mecr	AAGGATCTGACGTCCACGTG
Hsd17b12	CGAGTATCCGGAATACTTTC
Hsd17b12	TGTTTGCAGTTAGCAAAACG
Hsd17b12	AAGACTCACGTTGTCCAAGT
Hsd17b12	CGCCAATCTCAAGACCAGAC
Hsd17b12	TACAAACTTACTGATGTTGT
Hsd17b12	TGTATCTCAGTTGTTACAGG
Acsl5	TGTCCCCCTGTATGACACGC
Acsl5	GTCTGATCGAGCAGAGTACC
Acsl5	TGGCGTCTGAGAAGTAATAA
Acsl5	TAAAGGATATAAGTCATCAC
Acsl5	CTGTACCCAGCGTGTCATAC
Acsl5	TTTGTAGGAGATCCATTTGT
Elovl2	TTTACAGATTCTCGAGTTCG
Elovl2	TCACGTACCTGCTCTCGATA
Elovl2	ACGCGTCCATGTTCAACATC
Elovl2	ACGCGTGGTGATAGACATGA
Elovl2	TGTCAGAATCTCGACAGTGC
Elovl2	GGCAGCTCATCCTCTCCAGC
Oxsm	GACAACTCGTCTGCGCAACA
Oxsm	TCGGATCTACGCAGAAATTT
Oxsm	AGTGGCATGTGCGTTGACAT
Oxsm	GTCCCTAAAGAGCCTCTTGA
Oxsm	CGTTGGGACTCAACTAGTTT
Oxsm	AACGGCCGGCAGGCTAGCTT
Ppt1	TTTGGACTCCCCCGATGCCC
Ppt1	TCACCGTTCTTGCACAAGTT
Ppt1	TACGTCCTGTCTCTAGAGAT
Ppt1	TCTGACACACCATGTTGACT
Ppt1	GTTGTCCTCCAACTGAGATC
Ppt1	TTGTATCCCTGCTGCAACTT
Elovl5	CGCGGGAGAATCCGATATGA
Elovl5	CGTCCATGCGTCCCTACCTC
Elovl5	GACCATAGTACGAGTACATG
Elovl5	CTCGGCAAGAGAACGGCTGC
Elovl5	GTCCAAGGTTATACAACTGC
Elovl5	CCATTACTCACAATGGCCGC
Scd1	CACCTTCTTGCGATACACTC
Scd1	GTGACTTACCCACGGCACCC
Scd1	TATTCACGACCCCACCTATC
Scd1	GCGCTGCTCACCGAAGAGGC
Scd1	CTACTACATGACCAGCGCTC
Scd1	GGCTGTGATGCCCAGAGCGC
Scp2	ACAGATCCCTTACTCCGCAG
Scp2	GCATGCGTTGGCTATGTGTA
Scp2	ATGGCCCATCAACTGATTCA
Scp2	ATAGATAGCCCTCTGCCCAC
Scp2	GTGTTCTAGTTCATGAAGCC
Scp2	CTCAAGAGACTATCCTGATA
Elovl1	GTCTATGGGGTCACAGCGCC
Elovl1	CTTCTCACAGATGGTTCGAG
Elovl1	CTACTTACCCGAAGTGCTTC
Elovl1	TCACTTGCCCGTCCTTCTTC
Elovl1	GCACCGAGTGGTGGAAGACA
Elovl1	GTCCATCAGCTCAATGACCT
Elovl4	AGCGTGCTTATGCTTATCGT
Elovl4	TTCATGGGATCATACAACGC
Elovl4	ATCGAAAGGCGTTGAGTATT
Elovl4	TTATGAGTACTAAGCGCATT
Elovl4	TACAGATAGCTGGCGCCCTG
Elovl4	GAACGCAGTCAGCCCATAGT
Elovl6	TGTACTCTTACTACGCCTTG
Elovl6	CGCTGACTCTTGCCGTCTTC
Elovl6	CTGACACTACTCAGCCTTCG
Elovl6	CTGTACATTCTGATGACCAA
Elovl6	ATATTCGGTGCTCTTCGAAC
Elovl6	ACGAGAACGAAGCCATCCAA
H2-Ke6	TGCGATCAGCGTGCGCCTAG
H2-Ke6	CTAGGCGCACGCTGATCGCA
H2-Ke6	AATTATGCGTCGTCCAAAGC
H2-Ke6	ATCGCGTGTGATGCCCGCAC
H2-Ke6	CGCCACTGGACACTAAAGCC
H2-Ke6	GGGCACCTTCCTAGTCACTC
Elovl7	TCCACGGCATGATCGTATGA
Elovl7	TCCATCATACGATCATGCCG
Elovl7	GTCTAACAGCTCGATGAATT
Elovl7	CTCAGTCGCCAAGAGCAATG
Elovl7	TTCCGGTTCTCCATGAGCTT
Elovl7	AAACTTACCCTCATTGCTCT
Acsbg2	CAACGTGAGTATCTTGATAG
Acsbg2	TTATGCCACCAACTCGGCTG
Acsbg2	TGGGCTTTAACTCGGTCGAG
Acsbg2	CGACACACTGGAAGCGCTGC
Acsbg2	TTCGACACATTTCATAGTAC
Acsbg2	TGAGCGATTCAGTGCTTATC
Elovl3	TACGGCGTCATCCGTGTAGA
Elovl3	CTATGACTTCGAGACGTTTC
Elovl3	AGAAGTGTTCCGTTGTTGTG
Elovl3	ATGACGCCGTAGTCAGATTC
Elovl3	TCTTCCACCGAGCCTACCTC
Elovl3	TATCTGTTGCTCATCGTTGT
Cbr4	TTCACGCTCGCTTGCTAAAG
Cbr4	AAACCCAACGAGTCCTCCTT
Cbr4	TAAATGCAGCCGGTATCAAC
Cbr4	CATGTTCTTATCGTGGATGG
Cbr4	TCAGCTGCACACTAACCTCC
Cbr4	TTTGACCAACCTGTTGATAC
Ppt2	CCATGCGGTCTAACCTCTAT
Ppt2	GACTATAGCAGACCCGATAG
Ppt2	GGCGGTCTTACCAGTGGCAT
Ppt2	ACAGTGCTTGATCTCTTCGA
Ppt2	ACAGGTACAAGGGTTCCGAG
Ppt2	CCTCCATACTGGCCCATCTG
Fads2	AGCCAGTGCCGAAGTACGAG
Fads2	ACATGCAGGCTCTTTATGTC
Fads2	CAAGGGGCTGCCACTCGCCA
Fads2	GGCTTTCCATGACGATGATG
Fads2	TTCTTGAAGCCCCTGCTGAT
Fads2	CATGTTGCAGCCATCCAGCT
Tecr	GCTTACCTCGTAGTGCTTCA
Tecr	TTTCCTTTAGGTAGAGCCTC
Tecr	ACTCACGTGTCTTGGTGAAA
Tecr	TCTTCTTTGAGGTGGAGATT
Tecr	TCACCGTCACCCAGCTGATC
Tecr	ACCTCGGGGCCCAGATCAGC
Cbs	CAGCATCTTCGATCATCCGA
Cbs	TCGCTGCATTATCGTGATGC
Cbs	TGACCCTTCAGGGATCGGGC
Cbs	ATCGAAGATGCTGAGCGAGC
Cbs	ATCTGCTTGGGGTATCAGGC
Cbs	GACTCGATCCTTGTCCCCTG
Cth	AATCGCTGCCTCTAGCAATT
Cth	CACCCTCCTGAAGTACCTGT
Cth	GCACAAATTGTCCACAAACG
Cth	AAATGATGTCTCCACGTTTG
Cth	AAAGCAGTGGCTGCGTTGGA
Cth	ATTTGCATGGATGAAGTGTA
Mat2b	CACCAGTAATGAGAACCCGC
Mat2b	GGCTACGTCTTTCACATGTG
Mat2b	GCACAATGCACTATGACATG
Mat2b	TCAACTTCCCCATACAGAAC
Mat2b	GAACAGCTTCAGAATCCAAC
Mat2b	TCTTACCTAAATTATTCTCC
Glul	CCTTCAGGCCCGTATTACTG
Glul	TGCGGAGGTTATGCCTGCCC
Glul	TGGGACGTACCTTGGGGTCC
Glul	CAGACGGCCACCCATTTGGT
Glul	CTTGCCCAGAGTTACCTGAG
Glul	GCGGAAGGGGTCTCGAAACA
Pycr2	TGAGATTGGAGCCGACGTGC
Pycr2	CAGGTCCATATCCGGGGAGC
Pycr2	CGGGCGTGTTGGTCATGCAG
Pycr2	CTATTATCTTGTGAGCCGAC
Pycr2	CTGCATGACCAACACGCCCG
Pycr2	GATGTGCCTCTCCTGCACGT
Arg1	CTTGCGAGACGTAGACCCTG
Arg1	AAGCATCTCTGGCCACGCCA
Arg1	GCCAATGTACACGATGTCTT
Arg1	CTGTTCTTCAGCCTCGAGGA
Arg1	TGGGTTCTTCACAATTTGAA
Arg1	CATCCACCCAAATGACACAT
Arg2	GTGCCGGGCGTGACCGATAA
Arg2	CCCCCAAATATTGTGTACAT
Arg2	TTCAGTGGGCCTTGCCAACC
Arg2	TTGGCAAGGCCCACTGAACG
Arg2	CCAATGTACACAATATTTGG
Arg2	CCAGCTGCCATTCGAGAAGC
Mat1a	CCAGCACCGCATCACTAATC
Mat1a	GAGTTTGTGAGCGAGCACGA
Mat1a	ATAGCAGATCTGAGGCGCTC
Mat1a	CATGGTTGATTACCAGCGGG
Mat1a	CACCCGCTGGTAATCAACCA
Mat1a	CAAGACTTGCAATGTGCTAG
Mat2a	GCCGCAATGGTACATTGCCT
Mat2a	ACACAAGCTAAATGCCAAAT
Mat2a	CCACAAGCCACTTTAGCATC
Mat2a	ACAAGACCCTGATGCTAAAG
Mat2a	TTAGAAACTGTTGCTAAAAC
Mat2a	CTACAAGACTTGTAATGTGT
Asl	TCATTGGAACCATGGTCGAC
Asl	AGGACGAAGTCGCAACGACC
Asl	TACCTTCAGGCGCCGCTCGT
Asl	GGGTGCTGTCGACCCCATCA
Asl	TTGGCCAGAGCGGGAAGCTA
Asl	CACAGGTGGTCACGGACCTC
Asns	GCTGTACCTTTCTAGCGGCC
Asns	GCATGCCATCTATGACAGCG
Asns	TCTTGATAGCGTTGTCAAAA
Asns	CGATGCCTCCTTTGTCATAG
Asns	CAGCAACCAAGCTCGAGTCC
Asns	CGAGAAAACCATCTGTATGC
Ass1	GTCTGCAGGTCATCGCTCCC
Ass1	CTCCCTTTAGGTGTTCATTG
Ass1	TGAGCTCACCTGCTATTCAC
Ass1	TAACATCTTACCTTAATCTG
Ass1	ACAGGCCAACATTGGCCAGA
Ass1	AAGCTTCAGCGCCTTCTTCC
Mtr	TGAGCTTGTTGACGCATACC
Mtr	CAGCAGTACTAGTATCGCCC
Mtr	AAAGTCTCACCAAGTGTTCA
Mtr	TTACTGATGTTCCTATAATC
Mtr	CTGCAGAGCACTTGTTCATC
Mtr	CAGGCCAAGGGACTGCTGGA
Otc	AAAGTCTCACAGACACCGCT
Otc	TAATCAGCCAGGATCTGGAT
Otc	GTATCATCCTATCCAGATCC
Otc	TACCACACAAGACATTCACT
Otc	CTTTCAGCTGTACTTGACTT
Otc	AGTAGACTCACCTGTTTCTG
Pah	CTTGCTACGCTTATCCAGAT
Pah	GACTTACTGGCGGTAGTTGT
Pah	TAAGCGTAGCAAGCCCGTCC
Pah	CACTTACCTCAAATAAGCGC
Pah	CAAACTGCTTTCGTCTCGCC
Pah	TCTGATATTCTCACTCAAAG
Pycr1	AGTCATACATCGGATGACTT
Pycr1	ACCCCCTCCCGTACCACGAC
Pycr1	AGACGCCTGGCAGTCCGCCT
Pycr1	GGAGGGCCGAGACCGTAGCT
Pycr1	TGAAATTGGGGCGAACATTG
Pycr1	CACCATCAACTCCATCGAAA
Aldh18a1	GCGCAGGCGCTGTTTGCCGA
Aldh18a1	ACGAACATGTCTAATAGCTG
Aldh18a1	GCCGCACGCTCTGAGACAGA
Aldh18a1	GCTTGCCGTGGGCACGACTG
Aldh18a1	TGGTAGAAGACGTTGCCTGA
Aldh18a1	CTGAGACACATGCACCGCTC
Cbs	CAGCATCTTCGATCATCCGA
Cbs	TCGCTGCATTATCGTGATGC
Cbs	TGACCCTTCAGGGATCGGGC
Cbs	ATCGAAGATGCTGAGCGAGC
Cbs	ATCTGCTTGGGGTATCAGGC
Cbs	GACTCGATCCTTGTCCCCTG
Ada	CGTCACCCCTGATGACGTTG
Ada	GGTAGAGTTACACGTCCACC
Ada	GCGCTATAGCCCACACCTGC
Ada	GAGGAGCTGCGCAACATTAT
Ada	ACAAGATCCACAACGTCATC
Ada	CCAAGGTGGACCCAATGCCC
Nme6	AGTTCCTCATTGTACGAACG
Nme6	GACACCCGAAATACTACCCA
Nme6	GTTCCCTCGTTCGTACAATG
Nme6	AAACTTCCACGAATTGAATC
Nme6	CTGACTTCAGTGAACAGCGC
Nme6	GAAGGCTGCAATCTCTCTGC
Ak6	CTCCCACGTTAACGTACTTC
Ak6	GTGACTTCTTCCCCGAACGC
Ak6	CTTGCAGGGCAGTTATACGA
Ak6	GTGGGAGATCTAGCTCGAGA
Ak6	TAATGAACCAGAACAGCTCG
Ak6	CACTATATGAAACCAGCGTT
Nt5c3b	AAATTGTGGGCGCCCTTCGC
Nt5c3b	ACGGTCCTGATGCGGCAGCC
Nt5c3b	CATTGTAAGCAAATCTGCTC
Nt5c3b	CAGCGGCGTGATGGCGGAGG
Nt5c3b	TAACAGCAAAATTATCAGTG
Nt5c3b	CTGAGCAGATTTGCTTACAA
Ak7	TCTCCCTTAGGACGACAACG
Ak7	TAAGCCTCCACAGCGAAGTC
Ak7	CAGAAGAGGATTATCGAAGA
Ak7	TTCCTAGCTAACTGTGTCGC
Ak7	ACTCCATGAGATGCGAGAGC
Ak7	GTTCTACTTACAGGGTCCAG
Cant1	CCACGAACGCTACAGCGAGA
Cant1	CCTTCTCGCTGTAGCGTTCG
Cant1	CTTACCTGGTGGTCGGATCC
Cant1	TGTAATGAGAGATGCGCTGC
Cant1	ACCCTCGCTTCCGCCCCCGC
Cant1	TGCTCTCAGGGCGTTGTAGC
Cmpk2	GGAAATGACGTACCAGCGTA
Cmpk2	TCAAGTACTGCCCGGGCTTC
Cmpk2	CACCCCCCTGTATCAGCCAG
Cmpk2	ACCCACCTGTCTACAATAAC
Cmpk2	ACAATTAACGACCAGAACTC
Cmpk2	CCTAGTTGACCAGTGCCCAA
Nudt16	TGCGCGTCCACGAAGCCGCC
Nudt16	GATGCGGCCGAACAGCTTGC
Nudt16	CGGGCGCGTAGAGCAGCGCA
Nudt16	GTCAGAGCGTTCAACGCGGA
Nudt16	CACCATCACGGAGGACGTAC
Nudt16	GTCCGATTCTACTTAGAATC
Adk	ACTTGTGCTGCGTGTATCAC
Adk	CGTCAGCAGCCTTACGCTTC
Adk	TACGCAGAATTCAATGAAAG
Adk	GCTTGTCTTCAGCCAAGATC
Adk	TTCAAAGTTGAATATCATGC
Adk	GAAACCAAATGACCAGATCT
Lacc1	CAATCTGTGTACCGAAGTTA
Lacc1	AAGGAGCCTGAATCTTACGA
Lacc1	ACGATCCCATCGTAAGATTC
Lacc1	AGATATGCCCCCTGTCCGTG
Lacc1	AAATTTCTCTGCGTTAAATC
Lacc1	CTTAACTTCGGTACACAGAT
Ctps	TTAATACCCGTAGACGAAGA
Ctps	CCTTGATATCCGTCTCACCA
Ctps	ACCTCAAGTGTGTGTTATTG
Ctps	TAAGTTCCCGAACACTGTTC
Ctps	GCTCCTTGTTAATGACGTAC
Ctps	GTAAAACAGCCAAGTTCAAC
Upp2	TACACATCGTGTGTCCGATG
Upp2	AAGATGACCTGCTCAAATCG
Upp2	ACTTACACTGACGGAGAGCA
Upp2	TGACGTTCCAATTCTGATGA
Upp2	GGAGTAATTTGATGAGTTCG
Upp2	GTATGTTAAGAATCCATACC
Adsl	CGTGCTGATCTGCCCACGTT
Adsl	GAGCCATCACGTCGTGCCGC
Adsl	GCTGCGCTTCCGAGGAGTAA
Adsl	TCCAGAACTTGAAGCGTGTC
Adsl	CGTATTGTCTCCGACATAGC
Adsl	AGCTTGCTAGAGTGATCTCG
Ak8	CATTATCATTGTTCCTGCGC
Ak8	TCATGATCACTCACCTGCGC
Ak8	GGACCTAATATCACAACCTT
Ak8	AAGACTGACAAGAATCGAAT
Ak8	GAGTTACTACCAGGTTTACA
Ak8	GATTCTTGTCAGTCTTGTCC
Dck	TATATCAAGACTGGCACGAC
Dck	GTCGTGCCAGTCTTGATATA
Dck	CTTACTTCAGAGTCCGATGA
Dck	GCTCTGCACGTTGCACCACC
Dck	AAGGTGAAAGACCACCGTTC
Dck	GGCTCGGATCCGGCTGAGAC
Dctd	CTGTCGTCTCCTCGCTGTCG
Dctd	GGATAAATACCACGACAGCG
Dctd	ATGTGCTAAACTCATCATCC
Dctd	AGTTTAGCACATTCGTTACA
Dctd	AGGTCATCACTGCACCCATT
Dctd	GGGTACAATGGCATGCCAAA
Dguok	TCCACGAGCGCGTTCCGCAG
Dguok	ACGCTCGGAGACGACGCAGA
Dguok	CATCGAGTGGCACATCTATC
Dguok	TAGCAAGTTTCCAAGACGTT
Dguok	CTTGCTAGAAATGATGTACC
Dguok	GAGTTACCTGGGGTGAAGCC
Dtymk	TGCGGGCGATGGCGTCGCGT
Dtymk	TCCCGGTCTCATATCGCTCA
Dtymk	GCGGAGCTGCTGCGTTTCCC
Dtymk	CCGGTTGTTTACACCAATCC
Dtymk	TTCAACTTCGCCTTAATTAA
Dtymk	AGGCGTATCTGTCCAAAACA
Dut	TCACCTGAATAGGTCGTAGC
Dut	GCGCTTCTCTGCGCTTCGTG
Dut	GGGGTCGTGCTGTTTAACTT
Dut	TCCAGCTGGTGTCATAGACG
Dut	TGATTATACAATATCACCCA
Dut	TTTACAGCCAAGCCAGAACG
Tymp	TCACATCTCGTGCAGCATAC
Tymp	GATAAGCTGGAATCGATTCC
Tymp	CTTGTTGACAAACACTCCAC
Tymp	CACCAGGTGCCAATGATCAG
Tymp	ATACTTAGGGGCCATGCTAA
Tymp	TTCAGGTCACCTGTAATGAG
Ak1	TCTGTACAATCTTCTCGCAC
Ak1	TGGCCGCGTGGATGACAACG
Ak1	ATCTCCTTCTATGACAAGCG
Ak1	TCCAATGGCTTCCTGATCGA
Ak1	CTACCCGAGGGAGGTGAAAC
Ak1	AGCTGACTTCTGCCCGAAGC
Ak2	GCCCTTCGGAATCTCCGGTT
Ak2	TTCCGAACCGGAGATTCCGA
Ak2	GGCTCCACAGGCACCCAAAC
Ak2	TCCAAGACTCGCTGCTGATC
Ak2	TCAGCCTGCCTCACAGTCCG
Ak2	CTTCCCTCGGACTGTGAGGC
Ak4	TTTAACAGAAGTTGGTGACG
Ak4	ATTCCCGAGGACATTAGTAC
Ak4	TTAAAGATCGTCTGAGCCGA
Ak4	CACCATCTAACAGCCAGTGC
Ak4	CACTTGTACAGTTCGATGAC
Ak4	TAGGGGATTGATGACATCAC
Nt5c2	ACCGTCGAGAAGCCTATCAC
Nt5c2	TGTGAACCGAAGTTTAGCCA
Nt5c2	ACCGGTGATAGGCTTCTCGA
Nt5c2	CTTGTCTTTGACACGCTCTA
Nt5c2	TCTCCAGAATATGAATCCCT
Nt5c2	ATGATTCTACATTCCCTACC
Ak5	AGCCGGTCATACCGCCGATA
Ak5	TCAGCTCCGCCGTCTCCGAC
Ak5	AAGACGTTACCGCCCCTAAA
Ak5	CACATTACCATTTCGGAGGA
Ak5	ATCGCCAAGATAATCACCAA
Ak5	ATTCTCCCACTGAGATGTAC
Ampd1	CGAGATCTCCCCCTTCGACG
Ampd1	GCAGATCTCATCCACGTCGA
Ampd1	TCAGGCACACTCTCGTAGGT
Ampd1	AATTAACAGTCTTCCGTCCT
Ampd1	AGACCCCCTCCAAGTACTTG
Ampd1	GGTAACCGTTGAAGACTTTG
Ampd2	GGAGTTGTTCAGCCGCTCAC
Ampd2	GCTTGACCTGCGCACGTCTA
Ampd2	TGCCATCCATAGACGTGCGC
Ampd2	TTGGCTCGAAGAAGAATATC
Ampd2	CCGTTCTTCTAGCTGCTCGA
Ampd2	TTTCAGCGGGTCATCATCTC
Ampd3	TACCTGGTTCGCATGCACGG
Ampd3	CAAGCCGTGCATACTTCTCC
Ampd3	CACCTCCGTGCATGCGAACC
Ampd3	ATTCCAGAAAGTTCAGTCGC
Ampd3	CACTTTCCCCCTGATGAGCC
Ampd3	CTGATACTCAGGCATAGCAT
Gmpr	AACTCGAAGCAAACCTACTC
Gmpr	AACCCACCCCGAATGCCTGC
Gmpr	CGTTCACAAGCACTACTCCC
Gmpr	CCTGTCGCAGGCAGGGAACG
Gmpr	GCGGGCAGAATGATCTTGAG
Gmpr	TCCCATCATTGTGGCCAACA
Guk1	GTAGTGCTGAGCGGGCCGTC
Guk1	GTGCTAGATGTCGACCTACA
Guk1	CGACATCTAGCACGCAGATG
Guk1	ACTACAAGGAACCCACGACC
Guk1	CAGCCCACCTTGTCCCGTAC
Guk1	ATGCAGCGTGATATTGCAGC
Nme7	ATCGTCGCACCTTCTTAAAG
Nme7	CCAATACACAGCCCGCCAGC
Nme7	AAAACAGCAGCTCATAGCGT
Nme7	CATTTCAACAGATCCGTCTG
Nme7	CAAACCAGATGCAGTGTCAA
Nme7	TCCGAATGATGACTCTGACA
Nt5c	CATCTCTCGCAAAGCGTCCA
Nt5c	GCCTATACAGTACCGCTGGG
Nt5c	ATAATCCGCTCCACAAACTC
Nt5c	AAAGCAGCCGTCTCCTGGTG
Nt5c	GCCAGTGTGTATGAATCTCC
Nt5c	GCCTAGAGGAGACCCCAAGC
Hprt	CAGATTAGCGATGATGAACC
Hprt	TATACCTAATCATTATGCCG
Hprt	GTGCTTTAATGTAATCCAGC
Hprt	CAACTAGAATGATCAGTCAA
Hprt	ACTTGCTCGAGATGTCATGA
Hprt	GATGATCTCTCAACTTTAAC
Aprt	GTCGATCTTGCCGCTGTGCG
Aprt	CCGAGCTTCCATCCGCCTCT
Aprt	CCCTAACAGGTCTAGACTCC
Aprt	AGCTGACCTCGCTGAAGGGC
Aprt	CCGGCAGCTTCCCCTGTTTC
Aprt	CACACTCCACCACTTCAGCC
Impdh1	TGGTATCCCCATCACCGCGA
Impdh1	CTTGACCTTCCGTACTTCAT
Impdh1	ACCATTGATCTCGTCTCCCA
Impdh1	CAATGAAGTACGGAAGGTCA
Impdh1	ACATCACCCACAGTATGTGA
Impdh1	AGCGACTTCCTGATCCTCCC
Impdh2	AAGCCTTACCGCCATCGCGA
Impdh2	TGGAATGGCCATCGCGATGG
Impdh2	TTCCTTCCAGAAATACGAAC
Impdh2	CAATGAAGTTCGGAAAGTGA
Impdh2	TTGTAGCTTACAGGAGGTAT
Impdh2	CACCCACCTCTTCCAAGAAC
Itpa	AGTACTCACATGTAGGGGCC
Itpa	CTGATAAGTGCCTGAGTACC
Itpa	GAACAGGTCATTCAGATTCT
Itpa	TTCTGAGCCTCCAAAGTGCA
Itpa	TGCCTCCCGACACTTCTGTA
Itpa	ACAGGTGCAGGGCCCTGTCC
Entpd8	GGCGCTGGCGTTGATCCCAC
Entpd8	CTATACCTCTGACCCGACAC
Entpd8	CAAGTCACCTTCCGCCTGTA
Entpd8	GCAGATCAGCTTCGTGCCTC
Entpd8	GTTGATGGTGATCCAACCAA
Entpd8	GATCACCATCAACTATGTCC
Nme1	CAGAAGGGGTTCCGCCTTGT
Nme1	AAGTCTCCTCGTATGGTCCC
Nme1	AAGGACCGCCCCTTCTTTAC
Nme1	TCAAGTCTTACCTGCCAACT
Nme1	ACAAGAGCTGTGCGCAGAAC
Nme1	TCTCGCCCACCAGCCCCCGC
Nme2	TGTTACCCGAAGGAACTTCA
Nme2	TGGTGGGCGAGATCATCAAA
Nme2	AGCACTCACCATGGCCACCA
Nme2	TTTCTTAGGAACATCATTCA
Nme2	GTCTGGTGAAGGTCTGGGAG
Nme2	CTGAGAAAGAGATCCATCTG
Nme3	CGTGAACGAGCGCACGTTCT
Nme3	TGAAGCCCGACGGCGTGCAG
Nme3	GAAACCCTTCTACAGCCGAC
Nme3	ATACATGAGTTCTGGCCCCG
Nme3	GTACCGGGCATGGCGTCCCC
Nme3	CCGCACAGGAATGTAATTCA
Nme4	CATCCACAGAATCGCTAGCA
Nme4	CAGCAACCAGCGTCCGCTCT
Nme4	CTGTGATACAACGCTTTGAG
Nme4	CATCCATGCTAGCGATTCTG
Nme4	TGAGTCGGTGTGTCCTATCA
Nme4	GGTCTGGGAAGGCCCCAATG
Pnp2	CCGGCCTTGCATCATCACAC
Pnp2	AGGTCCCAACTTTGAGACTG
Pnp2	AGATCCTGTGTGATGATGCA
Pnp2	CCAGCCAGTACCTGTGCTTT
Pnp2	ATTATGAGACCACTGCCAAG
Pnp2	AGATGTGTACCTTTCATCGT
Pnp	TGAAGGATACTCACTGTCAA
Pnp	AGGCCCCAACTTTGAGACTG
Pnp	AGATGCTGTGTGATGATGCA
Pnp	CCAGCCAGTACCTGTGCTTT
Pnp	ATTATGAGACCACTGCCAAG
Pnp	AGATGTGTACCTTTCATCGT
Nt5e	CCACTCAGACGTGCCGCTTC
Nt5e	CGGGAGAACGATCGTCTACC
Nt5e	CTTATCGCTCAGAAAGTTCG
Nt5e	ATGAATGGGTACTTCCCCGC
Nt5e	TTAATGTTTGCGCTCAGAAT
Nt5e	CCTCTAGCACATCAGATATC
Rrm2b	CCATAGAAGCAGCGAGCCTC
Rrm2b	CCAGAGGCTCGCTGCTTCTA
Rrm2b	ATTCTAGGTTGACTTGTCAA
Rrm2b	TTGTACATTCTCCAGATATC
Rrm2b	TTGGAAAGATGACGAACCGT
Rrm2b	TTCATTTACAATTCCATCAC
Ak3	AACAGCGCCTTACTGCTCGC
Ak3	TCATCCTCGCGCTGAATCAG
Ak3	AATGTTGTATACTCGACCAC
Ak3	AGAACCTCTGATTCAGCGCG
Ak3	TCCCAGATGACGTCATGACT
Ak3	AGCCGAGTCATGACGTCATC
Hddc2	ATTCTGCCATATCGTGAACC
Hddc2	CAGATGTATACGCCTAGCCC
Hddc2	CAGAGATGACCGTCTTAACA
Hddc2	CTGTATACCCAGCCAGTCCG
Hddc2	AGCCAAATTCGTGAAGCAGC
Hddc2	CCAGTGTGAAATGATCCTTC
Nt5c3	ACTCACCACTCTACCATGTA
Nt5c3	TCTCACTTACTATGACACGT
Nt5c3	AGGAGGCGCTGCCAAACTTC
Nt5c3	TACAGATGAATGTCGAAGAA
Nt5c3	AGTTCCCTTACATGGTAGAG
Nt5c3	ATAATTTCTTCTACTCTTGT
Gmpr2	AGTAGCCGTTAGCCACATCC
Gmpr2	AGGGTTACCTCAAGACAGTC
Gmpr2	AACTTACCATGATGGTGTGT
Gmpr2	AGCACTACAGCATCCATCAG
Gmpr2	AGCCATTTCAAAAGTGCCCA
Gmpr2	GTAGAAGAGTTAATCCTTTC
Enpp1	ATGTGAAAGCATCGATACCC
Enpp1	TTACCTTCTTTGGCGCAGCT
Enpp1	AAACCAAGCTGCGCCAAAGA
Enpp1	TGCACAGGAGCACACGAACC
Enpp1	TATGGACTTGCAACAAATTC
Enpp1	ACACTTACTTGGTTCCACAC
Enpp3	ACGTGCAATTTATTCCGTTG
Enpp3	CTGTAGACAGTCATCCGCAC
Enpp3	TGCTTTGACTCATCGCACAG
Enpp3	GCTTTGCAGGCGAAAGCCCA
Enpp3	AGGCTTACCCTGGTGGACAC
Enpp3	TGATTGTATCGCTTGGATTG
Cmpk1	GTATTGAACGATGTCTTGAA
Cmpk1	AGTTCACCATACTGTGAGTC
Cmpk1	AAGAATCCAGACTCACAGTA
Cmpk1	TTAGGAAATGGACCAAACAA
Cmpk1	AGAAATCAAGACAACCTTCA
Cmpk1	TGACGACAACAGAGAGAGCT
Uckl1	TACGTTTGCTTGTGCGAAGC
Uckl1	AAACGTACCATCTACACAGC
Uckl1	TGATGACATTCGCACCATAC
Uckl1	TTGAGGCACTAGATGTGCCC
Uckl1	CACCTTATAGAAGGAGTCCA
Uckl1	AATGATGAGATCGAAGTCAA
Ctps2	CCCGCCAATGAAGTATATCC
Ctps2	TTGCCTCAATAACACATATC
Ctps2	GAGAATAGTCCCAATGCTGC
Ctps2	TCCCCAGATATGTGTTATTG
Ctps2	TACCTGGGGAAAACTGTTCA
Ctps2	AGCATGTGATCAACAAAGAG
Nt5m	AGCTGCAGCCCCCTCGCCGC
Nt5m	CCGACCTTCTCATAGATGAC
Nt5m	TGCACTCATGGGCAGACGAC
Nt5m	GTTACTCCAGTATGCCTGGG
Nt5m	GGACTCCTTACCTTCTCATA
Nt5m	AGGAGAAGGCGATCAGCATC
Rrm1	GTGCTTCGTGGTCAAGGTCG
Rrm1	AACTACATAAATCCGCACAA
Rrm1	TGTCAAACATAACTCGCTCT
Rrm1	TGACCCCACTATATAGGCCT
Rrm1	CGAATCCAGAAACTCTGTTA
Rrm1	CTCAACACTCGACATTGTTA
Rrm2	TCTCAGCAGCACCCGCGTCC
Rrm2	GATTCTCCTCGCAGCTTTGC
Rrm2	ACTTCAGGTGGACCTTTCCA
Rrm2	CGATGGGAAAGACAACGAAG
Rrm2	TTCCCAGTGCTGAATATCCT
Rrm2	GCCTACTAACCCCAGCGTTG
Tk1	TAGGACTGACCGATCATGTG
Tk1	GCAGGCTGGCAATGCGTCCA
Tk1	TTCCCAGTTTCCTGACATTG
Tk1	GACAGTAATTGTGGCAGCGC
Tk1	TCCTTGGGTGTGGCCGTCAT
Tk1	TTCTCTTCTAGGTGATTCTC
Tk2	GCACGTACGTCTGCAGTGTG
Tk2	CTCCAATACAACAGACGTCG
Tk2	ATACCTGAGGGCGCGTGTGC
Tk2	TGTCCATGGCCATAACCCTC
Tk2	TACCTCGACGTCTGTTGTAT
Tk2	ACATTTCTCCACTTGAGCAC
Tyms	TCACAACCAAACGAGTGTTC
Tyms	ACCCTTCCAGAACACTCGTT
Tyms	TCTACAGATTACTCGGGACA
Tyms	GAAGAATCATCATGTGTGCC
Tyms	CTCCTCAGATCTTCCCCTGA
Tyms	GGCAAGGAGGCAGTGCCATC
Uck2	GATACCCGTCTGTCTCGCCG
Uck2	CACCATCTACCCCGCCGACG
Uck2	CCGGGTGATCAAAGTTGAAT
Uck2	GGACTCGGTAGAAGCTATCC
Uck2	GTGGGAGACAAAGTCGTACA
Uck2	GAAGATGAGTTCGTTGTCAA
Upp1	CACCAACCTGGACGCGCAGC
Upp1	CGGCTTTATACATGGCGTAG
Upp1	CTCGTGCAACATGATGCCGA
Upp1	CGCTACGCCATGTATAAAGC
Upp1	CTCTGTTGTCATCACGCAGC
Upp1	TTCACGTCTCCAAACATAGC
Xdh	TTCTCGATCTCCTCGACAGT
Xdh	CAAGCCTGAGCCTACTGTCG
Xdh	GTCATACTTGGAGATCATCA
Xdh	GATACACGATCTTGTTCTGA
Xdh	CAAGAAGCTGCATCCTGTCC
Xdh	TGTCACAGCAACATGATGCA
Dctpp1	CCGCCCGTTCAGATTCAGTC
Dctpp1	TGACGGTGAGCGCGGTACTG
Dctpp1	ACAGGTGGACTGGGTAACGT
Dctpp1	CGTCGCTAAGCTCCTCCTGA
Dctpp1	CTAGCAGCAGGTTCCGAGGC
Dctpp1	GGGAGCAGTTCCACCAGCCT
Uck1	GATGTTAGGCTGTCTCGAAG
Uck1	CAAAGGCGGTGTACTGAGTC
Uck1	CAGGTTACCAGAGACCACTG
Uck1	AACAGTGTGTGAGAAGATCA
Uck1	GTACTGTCCCTTCAAAGCCT
Uck1	ACCCTGAAAAACATTGTTGA
Ntpcr	ACAGCATCTGGCGGACCGCT
Ntpcr	CGTCCGGCTGCTCTGCACGA
Ntpcr	ATACTGCCCCACTCGACACT
Ntpcr	TTCGATGTCGTCACCCTGTC
Ntpcr	GTGCCAACCACGATAATGCC
Ntpcr	ACACTCACGTTTCTTAGGAC
Nt5c1a	GGAGTACGTGCGATACCAGC
Nt5c1a	CGAGAACAAACCTTTGGCGC
Nt5c1a	GGCTCTGGAGGACACCGCGA
Nt5c1a	GACGATGCGCTCTGACTCAT
Nt5c1a	AGGCTGTGAACAAGCGACTT
Nt5c1a	TCAAAGATATCTTCGCTATC
Gmps	CGAAGGCTGGTGTTTCCAAT
Gmps	AAGTCATTGACCGAAGAGTG
Gmps	TTCAAGGTTGTAGCACGTTC
Gmps	CACAGGGCTATTATCATATC
Gmps	ATAATACGTGTTCATTATTC
Gmps	TTGCCAATGGTAAATATTGC
Nt5c1b	GCCGATGTTCGTCTCGAGTT
Nt5c1b	TGTATACGGGCAGTGATCCG
Nt5c1b	GCCAGCGTTCCGGTTTGTCA
Nt5c1b	GATTTCGTACAACGTAACCT
Nt5c1b	AATCTACGAAGAGGAAGGTC
Nt5c1b	ATCAGTGGTCCCGAACATCA
Entpd1	TGCGTACCTGGCCGAATGCA
Entpd1	GTTAATAGTAATCCACCCAT
Entpd1	CCGGCCACTTGTAGATGTAC
Entpd1	TAGAATGGAAAGCGAACAAT
Entpd1	ACAGTTCCATGCATTCGGCC
Entpd1	CCCTCAGTATGGGATTGTGT
Entpd2	CCCACAGTATGGCATCGTTC
Entpd2	AGAAGGGTCATTTGCGTAGC
Entpd2	GCTGGCCATAGAGCCGCAAA
Entpd2	CCGGTGGATACGGCCAAGGA
Entpd2	GCTACGCAAATGACCCTTCT
Entpd2	GCGGGCACCACGGAAGTCAA
Entpd6	CTCTTACAGGTGTTTCGGCC
Entpd6	TTCGTCTGTGCCGTTCATGA
Entpd6	AAACACAGTCATCCCCGACA
Entpd6	CAGCAGGCGCAAACCAGCTG
Entpd6	GCTGGTTTGCGCCTGCTGCC
Entpd6	TTACGCTGATGATGTTGAAA
Entpd3	TATGGCGTCGTGCTCGATGC
Entpd3	GACCGGCTTACCTTCAGCCC
Entpd3	ACCACCAAGGTGACGATGGC
Entpd3	AAATGCGGGTGGATCCGTGG
Entpd3	TTGGGGGTTATTCTCATAGC
Entpd3	CCACTGATACACGTAGACAG
Entpd5	ATGCTGATCATAGCCTGCGT
Entpd5	ATGATGCTAACGCTGCCATC
Entpd5	TGCCCCATTAATGTCAGTGC
Entpd5	GCCGTTGCTTTCAGAACCAC
Entpd5	AATAGGACAGCTCCCCTTTC
Entpd5	AGATGGCAGCGTTAGCATCA
Entpd4	ACAGCCACCCATACTTGCTG
Entpd4	CCTGTCTCTTTCCTGCCTCT
Entpd4	GGCTTAATCTTCATCACCAC
Entpd4	GGCCCGAGTCACAGACGTTG
Entpd4	AGGAAGATCACCTTTCAGGA
Entpd4	TTGCTGCAGAACATGTGCCT
Gda	CAACGTTGACCTGCCGCTTT
Gda	GTCAACGTTGCTTCCAGCAA
Gda	ATTTGGGCAGCGAGCATTTG
Gda	ACCACCACGGCTTGCTACTT
Gda	TGTTCCAAAGTAGCAAGCCG
Gda	GACCACCGAGGAGTCAGTCA
Cda	ATTCGTAGTCAGGACGGTCC
Cda	CGAGCGGACTGCCATCCAGA
Cda	TCTTCCAGTTTGGCACCGAC
Cda	CTTCTGGATGGCAGTCCGCT
Cda	AGAGAAGATCCTCCCGTCCC
Cda	CTGCCGACAAGTCATGAGAG
Gne	TCCCACCTGATTGACGACTA
Gne	CTGCCAACAGGATGCGGTCG
Gne	CCTAGCGCTCGTGAAGCTAC
Gne	CTCACCCATAGTCGTCAATC
Gne	GTGCTTGACTGCACGGAAAT
Gne	CGGAACACCCGTGATCAACC
Nanp	CCGAGGCTATGGGGCTGAGT
Nanp	CATGCCTCTCCTGCTCGCCC
Nanp	AAAATACCACTACAAAGAAG
Nanp	TCTATGCTTTGCAAGAGAGC
Nanp	CCGCGCGGTCTTCTTTGACC
Nanp	TGTCGATGAGTGTGTTGTCC
Tgds	ATTGACGTACGTAAACTCAA
Tgds	TAGATTTACGATCATATAGT
Tgds	TTTACGTACGTCAATGTTTA
Tgds	GCAAAACTACAAGTTTATAC
Tgds	TATGATCGTAAATCTAGACA
Tgds	CTGTGCAAGCTTGAAGAATC
Gale	GCGCATCGGTGAAGATCCTC
Gale	GGAGTTGACAGGCCGCTCTG
Gale	CTGGGGGTTCCCGTACACGG
Gale	CCCATAGGCGCCCACGCCTC
Gale	TCAACTCCTGGACCCGGCGC
Gale	GGGGTTGGTACAGCCCCCCG
Galk1	CCAGCGAGTACCCGGTTCGT
Galk1	GGACCAACTCATCGCGCTGC
Galk1	GCCCCAGCAGCGCGATGAGT
Galk1	TCACACTGTCGCCGACGAAC
Galk1	CCCGCAGCTTCCCCGCTCGT
Galk1	ACTGCACTGAAGCCAACGAG
Galk2	TGGAAATATACCCCCGAGTT
Galk2	TCGACAAGACCAAACCTCTA
Galk2	AGCTGGAGAGGCCCGAACTC
Galk2	AAGAAGTAGTTGTGCCATAG
Galk2	GGTGAGCACATAGATTACTG
Galk2	CCTATTATGTTGACTCTTCC
Galt	GCGGGTTGTAGCGAATATGC
Galt	TATTCGCTACAACCCGCTCC
Galt	GCGTCACATCCGACCAGGGG
Galt	GGTACCTGGATCCGGAGCAT
Galt	TCCGAGCTGTCATCGATGCA
Galt	TAGGTGAATCCCCACTATGA
Gfpt1	CATACCCGTTGGGCGACACA
Gfpt1	TTCTCCATGTGTCGCCCAAC
Gfpt1	TCGAACAAGACGAGAAATCT
Gfpt1	AAGATTTCTCGTCTTGTTCG
Gfpt1	AATTTAGGTGTGGGACTTGA
Gfpt1	CAAAGACTTGAAAAAGTTTC
Gmds	TAGATCGCCGTACTATTCCA
Gmds	CTTCCAGGATGGTTCGTACT
Gmds	CTCAGGTCCATGGAATAGTA
Gmds	TCCTTACCATAGGGTGACCT
Gmds	AAAGACATGAAGTTGCACTA
Gmds	GCCTCACCTTGACATGGCTC
Gmppb	GTGTCCAATAAGATCAACGC
Gmppb	TTATACTGACCTGTCCCCAA
Gmppb	CATGCCTGCGTTGATCTTAT
Gmppb	CAGTCTCAGATAGTAGGTCT
Gmppb	TCACTGTTGAGAACGAAGAA
Gmppb	AGGTGTGGACCACGTGATCC
Gmppa	CAACGATGCAGCCGTAGTTG
Gmppa	AACTGGGTGAGGGCCTCATC
Gmppa	CTTCCCCTTGAGCGCCATGT
Gmppa	TCCTCTCAGGGACTCGCTTC
Gmppa	ATCATGGGAACGCCTGCCAC
Gmppa	CTGCAGGAGTTTGCCCCCCT
Mpi	GGGAGATCCGTTTCACCAAC
Mpi	TCTGGGAAATACGGTTGTCA
Mpi	CAGGCATGCCACTTCACTTT
Mpi	GGTGGAGCAGCTTAACCTGT
Mpi	CCCAACCTTACTCTTCATAA
Mpi	TATCCAGGCACACCCTAACA
Pgm3	TTTCGTAGACCTTACGAATC
Pgm3	CGATCATATCATGTTTCGAA
Pgm3	TACGGCCTCACATAACCCTG
Pgm3	AATGTCTCACCTGATTCGTA
Pgm3	GGGGCCAACATTTCCCCCAA
Pgm3	CACAGCTTCTTTCTCCACGA
Pmm1	ATGCTGAACGTCTCGCCCAT
Pmm1	AGACGTTCAGCATGCCATTC
Pmm1	CTCTAAGATCGCCGAGCAGC
Pmm1	TCCTGCAGAAGCTACGAAGC
Pmm1	AGAAGTTGATCAAGTCCTGC
Pmm1	CAGTGCAGTATAAACACGGA
Pmm2	ATGTTGAATGTGTCCCCAAT
Pmm2	AGCTCAGACAGTAGTTGATC
Pmm2	TACGCTACCAAGCCATTCTC
Pmm2	CCCACCTACCACTCCAATTT
Pmm2	ACACATTCAACATGCCATTT
Pmm2	ATGGCTTTCTACAAAAATTG
Nans	CTCGTGCCCGGAATACCCGA
Nans	CGCTCACCGAGATGACGCGC
Nans	GTTGGAACGTCACATAACGT
Nans	CGCGTACCCACTACAGCCCG
Nans	CAAGTTTAACCGGAAGGCCC
Nans	CTTCTGAAACTTAGCGCAGT
Nagk	CACATCCTCACCGTCCGGTG
Nagk	GGTGCCTCAACTCCTCAATC
Nagk	GCTGACTCACCAGGCTTCGA
Nagk	GGCCACATGATGGGAGACGA
Nagk	TGTAGGCTTATCAACCCTGA
Nagk	GATTGGCACAGACCAGTGTG
Miox	CCACATCGGGTCGATAGACC
Miox	TCCGGATGCCCTCCGCGGTC
Miox	GATCGTGCAAAAGTCCGACC
Miox	CTTCCACGCGTTCCAGACCG
Miox	TAAAGACACGATCCAGCAGC
Miox	TGCTGACGAAGTCCACAGTC
Cmas	CCATCCCAGTCTTGTCGACG
Cmas	ATATCGACGTGGACATCGAT
Cmas	TTCTACAATGGCGTCTAGTG
Cmas	CCTCGTCGACAAGACTGGGA
Cmas	TTTCACTCCATCGAAACTGA
Cmas	TCATACCATTGTGATAATTC
Gnpnat1	GTCGTTAGTGACGAGTGCAG
Gnpnat1	TACTTACTCATGAACTGTTC
Gnpnat1	TACATACCTTAGCACATGAA
Gnpnat1	ATTTATCCATTCATGTGCTA
Gnpnat1	TTGGGTCAGCTGACAGAGAC
Gnpnat1	GAATGTCTACCACAAAATGT
Uap1	TGGTAAAAGTGGCTGACCCG
Uap1	ACCCGGCAAACCACTCCAAC
Uap1	GAATCTGAAAAAGCGTCTTG
Uap1	ATGCAGAATCCAATGAACCG
Uap1	GCTCAAAGGCGAAGTTCAGA
Uap1	CAGAACAATGGAATCAACGA
Ugdh	GAAGTAGTCGAATCCTGTCG
Ugdh	CACAAGCTTCGATATACTTC
Ugdh	CGGGTTCTTTAGGTCCTTGA
Ugdh	ATGCTTTCTGCTGCCCGCAC
Ugdh	GACCAGCTTGGAAAGCTCCG
Ugdh	CCAATGCATTTCTTGCGCAG
Ugp2	CTAAAACTTACCGAATCTTC
Ugp2	AGTGAAACTCAATGGTGGTT
Ugp2	CACGACAGTGATTGTACTTC
Ugp2	AAAGGCCCTAAAAGTCTGAT
Ugp2	CCTTACCTCAAACTCATGTG
Ugp2	TCTACACCTTCAATCAAAGC
Uxs1	GGGGCAACTTTGTTAACATG
Uxs1	GATCGAAAGCAAGATTGAAG
Uxs1	AACAGGTCTATCCAGGAAAA
Uxs1	AAGAGAGAAAATCAGAGATT
Fpgt	CTCTCCGCGAAGCCACCCTG
Fpgt	AAAATCTGCGCAGTTTCCGC
Fpgt	TTACAGCGCTTAACATCCCA
Fpgt	CTTAGCCCATCCGTCTAGTC
Fpgt	AAGGTCCTGCTAATCCACTC
Fpgt	ACATGGTATTGAACTCCAAG
Uap1l1	CTCGAACAGCACTACGTTAG
Uap1l1	GTACTGCGTAGACAACATCT
Uap1l1	CCTGGGCGTCACATACCCAA
Uap1l1	CTCCTTTATAGATGGCAACG
Uap1l1	GGAGGCTTGCTCTACAACGC
Uap1l1	CATGACCAGTGAGTTTACCC
Gfpt2	CAACAGTCACCCGCAGCGTT
Gfpt2	TTGTCTTTGTCCGAACGCTG
Gfpt2	TCACTAATTACAAGGATCTA
Gfpt2	AATTAGTGATGATCCCGTTG
Gfpt2	CACCCGCAGAGTCATAGCCC
Gfpt2	GTCTGCAGCGGCTGGAGTAC
Coq7	CACCCGAATTATTCGATCCA
Coq7	CATCAAGCAGTTTCGCGATG
Coq7	AACACTGGTCCGACCGAGCA
Coq7	CAACCAGATCCGCATGCTGA
Coq7	TGAACACCACGATACAGGCC
Coq7	AGGAGCAATGGCCTGCACCG
Gphn	CACGACCATCAAATCCGTGT
Gphn	CAGGTTGGGTGGGACTATAT
Gphn	GCTGGGAAACATGGCGACCG
Gphn	ACCTCTGGAGTGACATCTCG
Gphn	AATCTTGCAGAAGACCGCAG
Gphn	TTTAGGAAACACTCATAGAC
Mthfd2	ATTATCTCCCACACGCCCCA
Mthfd2	AACAACGATGAGAACGTAGA
Mthfd2	TGGGAGATAATTAAGCGAAC
Mthfd2	GTGTGCAGCAACATTGCAAT
Mthfd2	TTTGCAGGCATTCCAACCTT
Mthfd2	GCCACACCTCAGTGTCATTC
Ugt2a1	CCAATACAAGACTGTTTGAT
Ugt2a1	TACTGACCTTCTGAGGAATC
Ugt2a1	CCAATCAAACAGTCTTGTAT
Ugt2a1	TTTGGCTAATGCGAACCTAT
Ugt2a1	CCCCATAGTCTCACACAGTG
Ugt2a1	TGGAACAAATGGAATCTATG
Lias	CATCTCGATCCACCGACGTC
Lias	ATTTGGAAGATATGCGTTCA
Lias	TTATGTTGTCCTGACGTCGG
Lias	GGAAACTTAAAGCGCCAGAA
Lias	CCTTACCATGATCGTGGCTG
Lias	CTAGGCTAAGACTACCTCCA
Rdh13	ACCTTCAGGGACTATGTCGC
Rdh13	AGCACGTACGCGGGGATTCA
Rdh13	TCCAGGAGGCAACGTCATTC
Rdh13	CATCATCAATCTCTCGTCCC
Rdh13	TCTACACACCTTGCAGCCGG
Rdh13	TCAACAACGCAGCCGTGATG
Ears2	AGTGGCAGGTGATCCGCGTC
Ears2	TTACACAGTTTGACCTGACG
Ears2	CACCTGATGAGAGTCCCCGC
Ears2	TGCTATCCGCTTCCGTCTAG
Ears2	AGGGGCAGATGAGCAAATCG
Ears2	TTCAGAAGCTCCAGCCGCTG
Afmid	GGACATCTACTTTCCCGATG
Afmid	GCTTATGACATTGCACCCAA
Afmid	CTCACCCTTGGAATCCTCAT
Afmid	AGTATCCTCCATGCAAGAAC
Afmid	GGTAAACCCACTGACTGCAC
Afmid	CGTGTGGATGACCCATCTGC
Nadk2	ACGTGCGTGGAACGCGCCGG
Nadk2	CGGTAGCAAGTCATGATCCG
Nadk2	CGTACTCCCTCCGCTTGACC
Nadk2	AGGTGATGGCACGATGCTTC
Nadk2	ACGATGAAGAGACAGTTCGA
Nadk2	TCAGTGTTGACCCCAATGAC
Cox10	TGGCTCCAGGCCCTTTCGAC
Cox10	GTCGAGGGAATGGTCCACTA
Cox10	AGGATGCGAGGCCGGTTCCA
Cox10	CTATTCATGTTTGAGTCGAA
Cox10	AAAGGAGACGCCGGTGGCTC
Cox10	CTTGAGCTTCCTCAAGCGCA
Cox15	ATTCCGCCAGCGTCATGTCA
Cox15	GGACGTGTTCTCGCCCTCTG
Cox15	CCGAGCGGGCGGTGGGCCGA
Cox15	GGTAGACTGGCATCTGATAA
Cox15	GTACCGCCTCGCAGCCCACC
Cox15	AGGCGGTACTGACTGACCCG
Cpox	GCGATGACTCCTACACCCCC
Cpox	CAGCACACGTCTTCACGAAG
Cpox	GTGAGCATTTCCGTCGTTCA
Cpox	TGGGCGCATAAGGATTCTTG
Cpox	ACGCCCGTCCTGAAGCACAC
Cpox	ACCGACATACTTGAACCAAG
Rdh12	CCAATTTCCGCACTAGCACC
Rdh12	GGAAACGGATCTTGCCAATC
Rdh12	TCTGCTCTTCACTCGAGAAC
Rdh12	TGCTAGGAAGCGTTCAGCAA
Rdh12	GTCATCACAGGTGCCAACAC
Rdh12	CCACTTTGGAGTCAACCACC
Vkorc1l1	AGCCGGGCTACCTGGAGGCC
Vkorc1l1	GTCGTTTGTAATTGATGATG
Vkorc1l1	GCCCGTCCTGCTGAGAGTGT
Vkorc1l1	ATAAGTCCAAAGACACTGTT
Vkorc1l1	AACCAGCCAAACAGTGTCTT
Vkorc1l1	AGCCAGCGCAGTTGCAGCTC
Ido2	GGCGCTGGCCGCTATCACCA
Ido2	GTACCCTGTACACGTGAGCT
Ido2	GAGTTACCGTGAGCAGCGCC
Ido2	TGGCGGTTCTCGATTAAGTG
Ido2	CTTGGGACTCCCGCCTATCC
Ido2	CGACCAGACCGTTGGAAATC
Dhfr	CGGAGGCAGTTCTGTTTACC
Dhfr	TCTACTTTACTTGCCAATTC
Dhfr	TGAGAAGAATCGACCTTTAA
Dhfr	AATGACCACAACCTCTTCAG
Dhfr	TCCTTGTCACAAAGAGTCTG
Dhfr	ACCTCAGACTCTTTGTGACA
Dhodh	TCAGGTACTCGGCGTAGAAA
Dhodh	CCTTCCTCGAGCTACGTTTC
Dhodh	TGTGGACGGACTCTATAAGC
Dhodh	GTTCCACCGCTGAGAGCCCG
Dhodh	CACGTTAACCACCAGGTAGT
Dhodh	AATGACACACCTTGGACAGC
Nqo1	ATCATTCAACTACGCCATGA
Nqo1	GAATGACGTTCATGTCCCCG
Nqo1	TTTGAGAGAGTGCTCGTAGC
Nqo1	GAAAGGACCGTTGTCGTACA
Nqo1	ACGCCTGAGCCCAGATATTG
Nqo1	CATGGAGCCGCTACCCCCAG
Sdr16c5	GCAAGTAAATTCGCAGCCCT
Sdr16c5	TATACAAGTAGAGCTGCTCC
Sdr16c5	TCTATCCTCATCAACAATGC
Sdr16c5	GCCATGATTGCTAACAACCA
Sdr16c5	TCCTACTCTGTTACCAATTC
Sdr16c5	TGGTTGTTAGCAATCATGGC
Alad	GGGGCACAAGCAGACGTCAC
Alad	CCACCTCTGCCAACCGCTGT
Alad	GCGATAGGCTGGACATCATC
[truncated: 562 more rows]
