# Supplementary material for: ACAT1 regulates tertiary lymphoid structures and correlates with immunotherapy response in non–small cell lung cancer
Source: J Clin Invest. 2025 Apr 1;135(7):e181517. doi: 10.1172/JCI181517 (PMC11957694; doi:10.1172/JCI181517)
Supplement: Supplemental table 3 [file jci-135-181517-s157.xlsx]

## Sheet: Sheet3
Metabolism genes high in TLS_Low	Metabolism genes down in PD1-C57	Overlap
YWHAG	Cpt2	Acat1
YWHAQ	Entpd4	Gcsh
YWHAE	Elovl1	Aldh7a1
TFDP1	Flad1	Acadsb
RPIA	Ppt2	Bcat2
RPE	Rfk	Agxt2
SEPSECS	Acat1	Hibch
PSTK	Akr1a1	Idh2
PPP2R5D	Eno2	Aco2
PPP2R1B	Gcsh	Phgdh
PPP2R1A	Aldh3b1	Acox1
PHGDH	Aldh7a1
MMUT	Acsl6
MCEE	Rrm2b
HIBCH	Acsbg1
LIAS	Gmppb
LIPT2	Acadsb
SDHC	Adk
HDAC1	Fads1
SMAD4	Nfs1
HDAC2	Bcat2
SMAD2	Hsd17b6
EPRS1	Pgm2
EARS2	Ak5
SUCLG2	Tk1
PC	Adh1
OGDHL	Entpd1
SUCLA2	Ass1
DHTKD1	Nans
MARS2	Gnpnat1
GLUD2	Ugt2a1
GSK3B	Idh3b
EP300	Alas2
SKP2	Galk2
CCND1	Agxt2
CPS1	Nt5c2
PDHA1	Nadsyn1
BCKDHB	Hibch
BCKDHA	Uckl1
MTR	Entpd5
PFKM	Cox15
TKT	Cpt1a
TKTL1	Hmbs
ENO3	Sds
TALDO1	Nagk
PKM	Cpt1b
PDHB	Pgp
ALDOA	Arg2
CTH	Idh2
BCAT2	Akp3
PSPH	Ugt2b36
HAO1	Ugdh
GPT	Aco2
GLDC	Phgdh
GPT2	Gmpr
GCSH	Ctps2
AMT	Ak1
DLD	Hkdc1
AGXT	Acox1
ASNS	Gmppa
GOT1	Ido2
CAD
GOT2
ADSS2
SHMT2
ADSS1
SHMT1
ADSL
PCCB
PCCA
SDHA
OGDH
MDH2
DLST
IDH1
IDH2
FH
IDH3A
ACO2
ACO1
HMGCS2
HMGCS1
DBT
ACOX3
HADHB
ACOX1
ACADSB
HADHA
ACADM
ACAT2
DLAT
ACAT1
ACACA
ACY1
ABHD14A-ACY1
ALDH6A1
ALDH7A1
ALDH3A2
AGXT2
ABAT

## Sheet: Sheet1
id	num	neg|score	neg|p-value	neg|fdr	neg|rank	neg|goodsgrna	neg|lfc	pos|score	pos|p-value	pos|fdr	pos|rank	pos|goodsgrna	pos|lfc
Cpt2	6	0.00082613	1.4914e-05	0.006696	1	4	-0.48246	0.98925	0.99618	1	401	0	-0.48246
Entpd4	6	0.0012149	5.4685e-05	0.006909	2	1	-0.18667	0.42509	0.48309	0.818539	210	1	-0.18667
Elovl1	6	0.0018077	0.00012428	0.006909	3	2	-0.25893	0.11885	0.12394	0.386486	91	1	-0.25893
Flad1	6	0.0022164	0.000174	0.006909	4	2	0.24594	0.21243	0.12395	0.386486	134	2	0.24594
Ppt2	6	0.0036411	0.0003132	0.006909	5	1	-0.17721	0.85806	0.83105	1	346	0	-0.17721
Rfk	6	0.003848	0.0003132	0.006909	6	4	-0.62999	0.95562	0.97079	1	389	0	-0.62999
Acat1	6	0.0047974	0.0003132	0.006909	7	4	-0.51375	0.9879	0.99466	1	400	0	-0.51375
Akr1a1	6	0.0049933	0.0003132	0.006909	8	4	-0.56028	0.75331	0.65586	0.971881	302	0	-0.56028
Eno2	6	0.0059455	0.0003132	0.006909	9	3	-0.2885	0.8828	0.83106	1	355	0	-0.2885
Gcsh	6	0.0060624	0.0003132	0.006909	10	1	0.18312	0.75708	0.70865	1	304	0	0.18312
Aldh3b1	6	0.0061051	0.0003132	0.006909	11	3	-0.35964	0.93511	0.92389	1	374	0	-0.35964
Aldh7a1	6	0.0081793	0.00032314	0.006909	12	4	-0.56348	0.99926	0.99998	1	406	0	-0.56348
Acsl6	6	0.0084407	0.00032314	0.006909	13	3	-0.31051	0.1927	0.12395	0.386486	127	1	-0.31051
Rrm2b	6	0.0085595	0.00032314	0.006909	14	4	-0.48496	0.17215	0.12395	0.386486	115	1	-0.48496
Acsbg1	6	0.0092681	0.00032314	0.006909	15	4	-0.44391	0.99772	0.99993	1	404	0	-0.44391
Gmppb	6	0.010427	0.00032314	0.006909	16	3	-0.38851	0.18658	0.12395	0.386486	124	1	-0.38851
Acadsb	6	0.010559	0.00032314	0.006909	17	4	-0.42785	0.22274	0.12395	0.386486	143	1	-0.42785
Adk	6	0.010726	0.00032314	0.006909	18	2	-0.14068	0.82057	0.79626	1	332	0	-0.14068
Fads1	6	0.01083	0.00032314	0.006909	19	4	-0.47831	0.96788	0.97751	1	395	0	-0.47831
Nfs1	6	0.011576	0.00032314	0.006909	20	4	-0.46663	0.019841	0.017842	0.320446	21	2	-0.46663
Bcat2	6	0.012191	0.00032314	0.006909	21	3	-0.4428	0.71806	0.65585	0.971881	288	0	-0.4428
Hsd17b6	6	0.012968	0.00088987	0.018162	22	4	-0.44719	0.34235	0.42667	0.818539	190	1	-0.44719
Pgm2	6	0.013297	0.0011086	0.019911	23	2	-0.24386	0.56596	0.4831	0.818539	243	1	-0.24386
Ak5	6	0.013596	0.0011086	0.019911	24	2	-0.11295	0.56717	0.4831	0.818539	244	1	-0.11295
Tk1	6	0.013934	0.0011086	0.019911	25	3	-0.45566	0.79926	0.7561	1	322	0	-0.45566
Adh1	6	0.015699	0.0022819	0.031182	26	1	0.29995	0.04067	0.065806	0.386486	46	3	0.29995
Entpd1	6	0.016039	0.0022819	0.031182	27	2	-0.10125	0.21084	0.12395	0.386486	133	1	-0.10125
Ass1	6	0.016403	0.0022819	0.031182	28	2	0.18696	0.11227	0.12394	0.386486	90	2	0.18696
Nans	6	0.01688	0.0022819	0.031182	29	3	-0.54925	0.94379	0.93945	1	382	0	-0.54925
Gnpnat1	6	0.017626	0.0022819	0.031182	30	3	-0.17371	0.20483	0.12395	0.386486	131	1	-0.17371
Ugt2a1	6	0.018095	0.0022819	0.031182	31	1	0.08051	0.27024	0.39832	0.818539	166	2	0.08051
Idh3b	6	0.018198	0.0022819	0.031182	32	3	-0.22027	0.37918	0.42668	0.818539	202	1	-0.22027
Alas2	6	0.020806	0.0022918	0.031182	33	3	-0.39797	0.51514	0.48309	0.818539	229	1	-0.39797
Galk2	6	0.022875	0.0034054	0.038932	34	1	-0.011115	0.1554	0.12394	0.386486	106	1	-0.011115
Agxt2	6	0.024077	0.0034054	0.038932	35	3	-0.43899	0.46956	0.48309	0.818539	222	1	-0.43899
Nt5c2	6	0.02523	0.0034153	0.038932	36	3	-0.17301	0.23432	0.20453	0.612217	149	2	-0.17301
Nadsyn1	6	0.025257	0.0034153	0.038932	37	2	-0.079816	0.83022	0.83105	1	336	0	-0.079816
Hibch	6	0.025312	0.0034153	0.038932	38	2	-0.092421	0.13836	0.12394	0.386486	99	1	-0.092421
Uckl1	6	0.025465	0.0034153	0.038932	39	3	-0.30447	0.31798	0.42667	0.818539	182	1	-0.30447
Entpd5	6	0.027634	0.0066666	0.038932	40	2	0.011709	0.21716	0.12395	0.386486	139	2	0.011709
Cox15	6	0.028379	0.0066666	0.038932	41	3	-0.52513	0.97556	0.98716	1	397	0	-0.52513
Cpt1a	6	0.029906	0.0066666	0.038932	42	3	-0.34828	0.51114	0.48309	0.818539	228	1	-0.34828
Hmbs	6	0.030007	0.0066666	0.038932	43	1	0.18105	0.77658	0.70866	1	312	0	0.18105
Sds	6	0.034737	0.0066666	0.038932	44	2	0.0088089	0.86416	0.83106	1	350	0	0.0088089
Nagk	6	0.034768	0.0066666	0.038932	45	3	-0.32508	0.60447	0.4831	0.818539	254	1	-0.32508
Cpt1b	6	0.036774	0.0066666	0.038932	46	3	-0.42068	0.25559	0.36686	0.818539	161	2	-0.42068
Pgp	6	0.037949	0.0066666	0.038932	47	3	-0.4603	0.9505	0.96228	1	387	0	-0.4603
Arg2	6	0.038544	0.0066666	0.038932	48	3	-0.41974	0.44024	0.48309	0.818539	215	1	-0.41974
Idh2	6	0.038992	0.0066666	0.038932	49	2	-0.082625	0.27816	0.39832	0.818539	171	1	-0.082625
Akp3	6	0.039449	0.0066666	0.038932	50	1	0.17847	0.27631	0.39832	0.818539	170	1	0.17847
Ugt2b36	6	0.039751	0.0066666	0.038932	51	3	-0.49039	0.99363	0.99953	1	403	0	-0.49039
Ugdh	6	0.040063	0.0066666	0.038932	52	2	-0.27204	0.82115	0.79626	1	333	0	-0.27204
Aco2	6	0.040603	0.0066666	0.038932	53	2	-0.2771	0.99857	0.99997	1	405	0	-0.2771
Phgdh	6	0.04129	0.0066666	0.038932	54	3	-0.32953	0.034324	0.065806	0.386486	36	2	-0.32953
Gmpr	6	0.041797	0.0066666	0.038932	55	1	0.23273	0.22475	0.12395	0.386486	146	2	0.23273
Ctps2	6	0.043347	0.0066666	0.038932	56	2	0.04101	0.21283	0.12395	0.386486	135	2	0.04101
Ak1	6	0.045029	0.0066666	0.038932	57	2	-0.24359	0.71891	0.65585	0.971881	289	0	-0.24359
Hkdc1	6	0.04648	0.0066666	0.038932	58	1	0.05524	0.84049	0.83105	1	341	0	0.05524
Acox1	6	0.047104	0.0066666	0.038932	59	3	-0.39715	0.60559	0.4831	0.818539	255	1	-0.39715
Gmppa	6	0.047439	0.0066666	0.038932	60	3	-0.30505	0.77236	0.70865	1	310	0	-0.30505
Ido2	6	0.048115	0.0066666	0.038932	61	3	-0.42935	0.48093	0.48309	0.818539	225	1	-0.42935
Enpp3	6	0.051144	0.0066666	0.038932	62	1	0.24144	0.084409	0.095724	0.386486	71	2	0.24144
Lacc1	6	0.054428	0.0066765	0.038932	63	2	-0.16651	0.22285	0.12395	0.386486	144	2	-0.16651
Cbr4	6	0.055652	0.0066765	0.038932	64	2	-0.32895	0.79149	0.70866	1	317	0	-0.32895
Gale	6	0.055788	0.0066765	0.038932	65	2	-0.1476	0.34063	0.42667	0.818539	189	1	-0.1476
Ppt1	6	0.058104	0.0066765	0.038932	66	1	0.015007	0.30278	0.42667	0.818539	177	2	0.015007
Sdhd	6	0.05813	0.0066765	0.038932	67	3	-0.25083	0.50032	0.48309	0.818539	227	1	-0.25083
Gusb	6	0.060021	0.0066765	0.038932	68	2	-0.37801	0.79862	0.7561	1	321	0	-0.37801
Gmps	6	0.060414	0.0066765	0.038932	69	1	-0.11231	0.60783	0.4831	0.818539	256	1	-0.11231
Galk1	6	0.06272	0.0066765	0.038932	70	1	0.014859	0.67396	0.59804	0.965916	271	1	0.014859
Afmid	6	0.062743	0.0066765	0.038932	71	3	-0.40091	0.1405	0.12394	0.386486	100	1	-0.40091
Cmas	6	0.067317	0.0066765	0.038932	72	2	-0.18614	0.46525	0.48309	0.818539	219	1	-0.18614
Shmt2	6	0.068366	0.0066765	0.038932	73	3	-0.33223	0.91469	0.90538	1	364	0	-0.33223
Impdh2	6	0.069604	0.0066765	0.038932	74	3	-0.43626	0.60109	0.4831	0.818539	253	1	-0.43626
Got1	6	0.069609	0.0066765	0.038932	75	2	-0.24724	0.53088	0.48309	0.818539	234	1	-0.24724
Nmnat2	6	0.074178	0.0066765	0.038932	76	1	0.16595	0.18042	0.12395	0.386486	119	2	0.16595
Ak6	6	0.077286	0.0066765	0.038932	77	3	-0.35709	0.706	0.65585	0.971881	283	1	-0.35709
Coq6	6	0.080996	0.012801	0.069304	78	1	-0.037501	0.24395	0.28574	0.817178	154	2	-0.037501
Idnk	6	0.08326	0.012801	0.069304	79	2	-0.17479	0.085519	0.095724	0.386486	74	1	-0.17479
Dhrs3	6	0.083691	0.012801	0.069304	80	2	-0.052047	0.82231	0.79626	1	334	0	-0.052047
Pgm3	6	0.086318	0.012811	0.069304	81	3	-0.41636	0.9624	0.9775	1	391	0	-0.41636
Nt5e	6	0.087773	0.012811	0.069304	82	2	-0.25382	0.64933	0.4831	0.818539	264	1	-0.25382
Scp2	6	0.090023	0.012811	0.069304	83	2	-0.096683	0.78817	0.70866	1	316	0	-0.096683
Ak3	6	0.093431	0.023331	0.117752	84	3	-0.26125	0.96303	0.9775	1	393	0	-0.26125
Rpe	6	0.093916	0.023331	0.117752	85	3	-0.37291	0.094508	0.12394	0.386486	76	2	-0.37291
Sdha	6	0.094508	0.023331	0.117752	86	1	-0.076277	0.66134	0.54051	0.898867	266	1	-0.076277
Bpgm	6	0.094689	0.023331	0.117752	87	2	-0.10106	0.80618	0.79625	1	326	0	-0.10106
Rdh13	6	0.096744	0.023341	0.117752	88	2	-0.20679	0.93852	0.92389	1	378	0	-0.20679
Cmpk1	6	0.098975	0.023341	0.117752	89	1	0.013381	0.55493	0.4831	0.818539	238	1	0.013381
Nadk2	6	0.10342	0.028004	0.128348	90	1	0.1468	0.22095	0.12395	0.386486	141	2	0.1468
Alas1	6	0.10849	0.028004	0.128348	91	2	-0.13154	0.89071	0.86008	1	358	0	-0.13154
Nags	5	0.10938	0.027815	0.128348	92	2	-0.24105	0.98974	0.99815	1	402	0	-0.24105
Elovl5	6	0.11006	0.028004	0.128348	93	1	0.0059974	0.43724	0.48309	0.818539	214	1	0.0059974
Acsl5	6	0.11244	0.028004	0.128348	94	2	-0.16427	0.77094	0.70865	1	309	0	-0.16427
Cda	6	0.12948	0.028014	0.128348	95	2	-0.22081	0.54745	0.4831	0.818539	236	1	-0.22081
Nmnat1	6	0.13449	0.028014	0.128348	96	2	-0.20084	0.83078	0.83105	1	337	0	-0.20084
Gfpt1	6	0.13621	0.028014	0.128348	97	1	-0.029495	0.18453	0.12395	0.386486	122	1	-0.029495
Pfkl	6	0.1405	0.028014	0.128348	98	2	0.55829	0.0053298	0.0067859	0.312297	7	4	0.55829
Got2	6	0.14264	0.043047	0.171572	99	1	-0.040224	0.71721	0.65585	0.971881	287	0	-0.040224
Hadha	6	0.14381	0.043047	0.171572	100	2	-0.22344	0.3759	0.42668	0.818539	200	1	-0.22344
Coasy	6	0.14467	0.043047	0.171572	101	2	-0.091794	0.034737	0.065806	0.386486	37	1	-0.091794
Ugt2a3	6	0.14691	0.043047	0.171572	102	1	0.085765	0.51647	0.48309	0.818539	230	1	0.085765
Prps1l1	6	0.14983	0.043057	0.171572	103	2	0.045454	0.14897	0.12394	0.386486	103	2	0.045454
Pfkm	6	0.15116	0.043057	0.171572	104	2	0.068285	0.55617	0.4831	0.818539	239	1	0.068285
Idh3a	6	0.15768	0.067625	0.171572	105	2	0.22442	0.22953	0.20452	0.612217	148	2	0.22442
Bckdhb	6	0.15944	0.067625	0.171572	106	2	-0.24459	0.81528	0.79626	1	329	0	-0.24459
Fpgt	6	0.15961	0.067625	0.171572	107	1	0.10487	0.68711	0.59805	0.965916	276	1	0.10487
Ggh	6	0.16032	0.067625	0.171572	108	2	-0.078289	0.94618	0.93946	1	384	0	-0.078289
Spr	6	0.1659	0.067625	0.171572	109	1	0.26338	0.11085	0.12394	0.386486	88	2	0.26338
Hk3	6	0.16652	0.067625	0.171572	110	2	-0.0034431	0.17007	0.12395	0.386486	114	1	-0.0034431
Nme2	6	0.17099	0.067625	0.171572	111	2	-0.019658	0.25564	0.36686	0.818539	162	1	-0.019658
Aldh2	6	0.17189	0.067625	0.171572	112	2	0.023423	0.024765	0.023102	0.370615	26	3	0.023423
Pgls	6	0.17215	0.067625	0.171572	113	1	-0.15457	0.91986	0.90539	1	369	0	-0.15457
Nme1	6	0.1773	0.067625	0.171572	114	2	-0.2759	0.8462	0.83105	1	342	0	-0.2759
Cs	6	0.17836	0.067625	0.171572	115	1	-0.061377	0.20684	0.12395	0.386486	132	1	-0.061377
Miox	6	0.18042	0.067625	0.171572	116	1	0.16132	0.0036411	0.006776	0.312297	5	2	0.16132
Ldhal6b	6	0.18248	0.067625	0.171572	117	1	0.020113	0.32677	0.42667	0.818539	184	1	0.020113
Gpi1	6	0.18453	0.067625	0.171572	118	1	-0.03304	0.26534	0.37826	0.818539	165	2	-0.03304
Pdhb	6	0.19007	0.067625	0.171572	119	2	-0.14512	0.93585	0.92389	1	376	0	-0.14512
Ugt2b37	6	0.1927	0.067625	0.171572	120	2	-0.3771	0.22857	0.20452	0.612217	147	2	-0.3771
Dctd	6	0.19469	0.067625	0.171572	121	2	0.0030397	0.17423	0.12395	0.386486	116	1	0.0030397
Echs1	6	0.1984	0.067625	0.171572	122	2	-0.16651	0.9501	0.96228	1	386	0	-0.16651
Ugt2b1	6	0.20026	0.067625	0.171572	123	2	0.005208	0.031352	0.065806	0.386486	33	2	0.005208
Esd	6	0.20282	0.067625	0.171572	124	1	0.20982	0.1864	0.12395	0.386486	123	2	0.20982
Ampd3	6	0.20483	0.067625	0.171572	125	1	-0.079871	0.36931	0.42668	0.818539	198	1	-0.079871
Ppcs	6	0.20884	0.067625	0.171572	126	1	-0.082754	0.72059	0.65585	0.971881	291	0	-0.082754
Arg1	6	0.21084	0.067625	0.171572	127	1	-0.11425	0.78278	0.70866	1	315	0	-0.11425
Alad	6	0.21283	0.067625	0.171572	128	2	-0.30615	0.8018	0.79625	1	323	0	-0.30615
Pgd	6	0.21432	0.067625	0.171572	129	2	-0.14457	0.022293	0.017842	0.320446	24	2	-0.14457
Ugt2b5	6	0.2181	0.067625	0.171572	130	2	-0.094305	0.037408	0.065806	0.386486	43	2	-0.094305
Elovl3	6	0.21879	0.067625	0.171572	131	1	-0.1398	0.91777	0.90539	1	367	0	-0.1398
Sdhb	6	0.22	0.067625	0.171572	132	2	-0.10489	0.0084788	0.007641	0.312297	10	1	-0.10489
Vkorc1	6	0.22274	0.067625	0.171572	133	1	-0.2267	0.90033	0.86009	1	361	0	-0.2267
Hao1	6	0.22471	0.067625	0.171572	134	1	-0.036389	0.73377	0.65586	0.971881	294	0	-0.036389
Rgn	6	0.23048	0.067625	0.171572	135	2	-0.27676	0.87992	0.83106	1	353	0	-0.27676
Ogdhl	6	0.2324	0.067635	0.171572	136	2	-0.10857	0.7007	0.65585	0.971881	280	1	-0.10857
Ldhc	6	0.23254	0.067635	0.171572	137	1	-0.077327	0.40645	0.42668	0.818539	206	1	-0.077327
Entpd2	6	0.23528	0.067635	0.171572	138	2	-0.096689	0.74252	0.65586	0.971881	297	0	-0.096689
Dlst	6	0.23643	0.067635	0.171572	139	2	0.035139	0.69261	0.59805	0.965916	278	1	0.035139
Aldob	6	0.2372	0.067635	0.171572	140	2	0.0079324	0.14478	0.12394	0.386486	101	1	0.0079324
Dut	6	0.23837	0.067635	0.171572	141	1	-0.028285	0.91807	0.90539	1	368	0	-0.028285
Ugt2b38	6	0.23913	0.067635	0.171572	142	2	-0.22547	0.75407	0.65586	0.971881	303	0	-0.22547
Itpa	6	0.24224	0.067635	0.171572	143	1	-0.090722	0.93732	0.92389	1	377	0	-0.090722
Uap1	6	0.24298	0.067635	0.171572	144	2	-0.12001	0.92075	0.92388	1	370	0	-0.12001
Sdhc	6	0.24416	0.067635	0.171572	145	1	0.4076	0.029648	0.065806	0.386486	30	3	0.4076
Acaa2	6	0.24609	0.067635	0.171572	146	2	0.24931	0.018663	0.017842	0.320446	19	3	0.24931
Otc	6	0.24879	0.067635	0.171572	147	2	-0.31444	0.68618	0.59805	0.965916	275	1	-0.31444
Nanp	6	0.24992	0.067635	0.171572	148	1	0.010654	0.43422	0.48309	0.818539	213	1	0.010654
G6pdx	6	0.25183	0.067635	0.171572	149	2	-0.072412	0.42814	0.48309	0.818539	212	1	-0.072412
Pklr	6	0.25364	0.067635	0.171572	150	2	-0.17069	0.59883	0.4831	0.818539	252	1	-0.17069
Scd1	6	0.25374	0.067635	0.171572	151	1	0.041288	0.037096	0.065806	0.386486	41	2	0.041288
Nt5m	6	0.25754	0.067635	0.171572	152	2	0.19676	0.42355	0.48309	0.818539	209	1	0.19676
Fpgs	6	0.25944	0.067635	0.171572	153	1	0.19427	0.032375	0.065806	0.386486	35	2	0.19427
Nt5c	6	0.26046	0.067635	0.171572	154	2	-0.15669	0.77866	0.70866	1	313	0	-0.15669
Aldh18a1	6	0.26133	0.067635	0.171572	155	1	-0.033535	0.060414	0.070628	0.386486	57	1	-0.033535
Galt	6	0.26321	0.067635	0.171572	156	1	-0.073521	0.93486	0.92389	1	373	0	-0.073521
Ggcx	6	0.26632	0.067635	0.171572	157	2	-0.1451	0.92221	0.92388	1	371	0	-0.1451
Qprt	6	0.2673	0.067635	0.171572	158	2	-0.21692	0.97966	0.99027	1	399	0	-0.21692
Pccb	6	0.26828	0.067635	0.171572	159	2	0.24787	0.045595	0.065816	0.386486	50	3	0.24787
Ak8	6	0.26926	0.067635	0.171572	160	2	0.14934	0.043821	0.065806	0.386486	48	3	0.14934
Kmo	6	0.2722	0.067635	0.171572	161	2	0.15898	0.039526	0.065806	0.386486	45	3	0.15898
Ak4	6	0.27259	0.067635	0.171572	162	1	0.073595	0.19469	0.12395	0.386486	128	2	0.073595
Cad	6	0.27445	0.067635	0.171572	163	1	0.015602	0.82346	0.79626	1	335	0	0.015602
Hk1	6	0.27514	0.067635	0.171572	164	2	-0.3517	0.46669	0.48309	0.818539	220	1	-0.3517
Kynu	6	0.27631	0.067635	0.171572	165	1	0.32745	0.16209	0.12395	0.386486	111	2	0.32745
Galm	6	0.27711	0.067635	0.171572	166	2	-0.053079	0.54996	0.4831	0.818539	237	1	-0.053079
Acsl4	6	0.28001	0.067635	0.171572	167	2	-0.17512	0.94357	0.93945	1	381	0	-0.17512
Psph	6	0.28006	0.067635	0.171572	168	2	0.1834	0.1984	0.12395	0.386486	129	2	0.1834
Tpk1	6	0.28554	0.067635	0.171572	169	1	-0.087389	0.38406	0.42668	0.818539	203	1	-0.087389
Gne	6	0.28893	0.067635	0.171572	170	2	-0.23766	0.97279	0.98302	1	396	0	-0.23766
Gpt	6	0.28921	0.067635	0.171572	171	1	0.076198	0.59541	0.4831	0.818539	251	1	0.076198
Elovl6	6	0.2919	0.067635	0.171572	172	2	-0.155	0.6264	0.4831	0.818539	258	1	-0.155
Entpd8	6	0.29649	0.067635	0.171572	173	1	-0.0058317	0.24609	0.28574	0.817178	157	1	-0.0058317
Dck	6	0.29981	0.067635	0.171572	174	2	-0.05696	0.048814	0.065816	0.386486	52	2	-0.05696
Pmm1	6	0.30011	0.067635	0.171572	175	1	0.10454	0.81289	0.79625	1	328	0	0.10454
Dtymk	6	0.30179	0.067635	0.171572	176	2	-0.12738	0.053469	0.065816	0.386486	55	2	-0.12738
Entpd3	6	0.30377	0.067635	0.171572	177	2	0.15738	0.051144	0.065816	0.386486	53	2	0.15738
Me1	6	0.30873	0.10272	0.24667	178	2	0.05864	0.70512	0.65585	0.971881	282	1	0.05864
Gm5506	6	0.30909	0.10272	0.24667	179	1	0.12621	0.08493	0.095724	0.386486	73	3	0.12621
Cat	6	0.31088	0.10272	0.24667	180	1	0.13659	0.063926	0.070638	0.386486	58	3	0.13659
Mdh1	6	0.31171	0.10272	0.24667	181	2	-0.16036	0.092268	0.12394	0.386486	75	1	-0.16036
Aldh3a2	6	0.31266	0.10272	0.24667	182	1	-0.10466	0.95359	0.96229	1	388	0	-0.10466
Pdha1	6	0.31767	0.10273	0.24667	183	2	-0.42947	0.89148	0.86008	1	359	0	-0.42947
Eno3	6	0.32065	0.10273	0.24667	184	2	-0.15328	0.71975	0.65585	0.971881	290	0	-0.15328
Nme3	6	0.32151	0.10273	0.24667	185	1	0.081797	0.18002	0.12395	0.386486	118	2	0.081797
Uck2	6	0.32326	0.10273	0.24667	186	1	-0.12511	0.1319	0.12394	0.386486	97	2	-0.12511
Fads2	6	0.32502	0.10273	0.24667	187	1	-0.077356	0.46813	0.48309	0.818539	221	1	-0.077356
Nt5c3b	6	0.32762	0.14808	0.306421	188	2	-0.24755	0.0060624	0.0067859	0.312297	8	2	-0.24755
Gldc	6	0.32861	0.14808	0.306421	189	2	-0.10342	0.41738	0.42668	0.818539	208	1	-0.10342
Tkt	6	0.33026	0.14808	0.306421	190	1	0.1108	0.071896	0.080332	0.386486	62	1	0.1108
Aldoc	6	0.33373	0.14808	0.306421	191	1	-0.016734	0.36765	0.42668	0.818539	197	1	-0.016734
Rdh11	6	0.34063	0.14808	0.306421	192	1	0.37374	0.035906	0.065806	0.386486	39	3	0.37374
Adh4	6	0.34577	0.14808	0.306421	193	1	0.16226	0.57199	0.4831	0.818539	246	1	0.16226
Acsl3	6	0.34748	0.14808	0.306421	194	1	-0.065962	0.18093	0.12395	0.386486	120	2	-0.065962
Gclm	6	0.34918	0.14808	0.306421	195	1	-0.0058891	0.10459	0.12394	0.386486	83	2	-0.0058891
Idh1	6	0.36099	0.14808	0.306421	196	1	0.061817	0.65136	0.4831	0.818539	265	1	0.061817
Lipt1	6	0.36599	0.14808	0.306421	197	1	-0.047207	0.69892	0.65585	0.971881	279	1	-0.047207
G6pc3	6	0.36931	0.14808	0.306421	198	1	-0.26287	0.15856	0.12395	0.386486	108	2	-0.26287
Cth	6	0.37096	0.14808	0.306421	199	1	0.056762	0.22	0.12395	0.386486	140	2	0.056762
Asl	6	0.37261	0.14808	0.306421	200	1	0.21229	0.37096	0.42668	0.818539	199	1	0.21229
Dhfr	6	0.37426	0.14808	0.306421	201	1	0.23695	0.66624	0.54052	0.898867	269	1	0.23695
Ntpcr	6	0.38892	0.14809	0.306421	202	1	-0.15937	0.12973	0.12394	0.386486	96	2	-0.15937
Psat1	6	0.39053	0.14809	0.306421	203	1	-0.034872	0.66818	0.54052	0.898867	270	1	-0.034872
Ppcdc	6	0.39534	0.14809	0.306421	204	1	-0.15496	0.24416	0.28574	0.817178	155	1	-0.15496
Ldhb	6	0.39694	0.14809	0.306421	205	1	0.025722	0.8609	0.83106	1	348	0	0.025722
Ugp2	6	0.39853	0.14809	0.306421	206	1	-0.18095	0.018095	0.017842	0.320446	18	2	-0.18095
H6pd	6	0.40171	0.14809	0.306421	207	1	-0.13654	0.94929	0.96228	1	385	0	-0.13654
Elovl4	6	0.40487	0.14809	0.306421	208	1	-0.1913	0.91406	0.90538	1	363	0	-0.1913
Ampd1	6	0.40959	0.14809	0.306421	209	1	-0.018619	0.26321	0.37826	0.818539	163	1	-0.018619
Adpgk	6	0.41427	0.14809	0.306421	210	1	0.0068385	0.12104	0.12394	0.386486	93	1	0.0068385
Cox10	6	0.41583	0.14809	0.306421	211	1	-0.012346	0.284	0.39833	0.818539	174	2	-0.012346
Acsf3	6	0.42047	0.14809	0.306421	212	1	0.19523	0.30973	0.42667	0.818539	180	2	0.19523
Pck2	6	0.42814	0.14809	0.306421	213	1	0.1127	0.0014395	0.0016157	0.241815	3	3	0.1127
Sucla2	6	0.43271	0.14809	0.306421	214	1	-0.2599	0.71466	0.65585	0.971881	286	1	-0.2599
Entpd6	6	0.43422	0.14809	0.306421	215	1	0.15271	0.74487	0.65586	0.971881	298	0	0.15271
G6pc2	6	0.44024	0.14809	0.306421	216	1	-0.11764	0.91119	0.90538	1	362	0	-0.11764
Mat2b	6	0.44174	0.14809	0.306421	217	1	0.12026	0.08447	0.095724	0.386486	72	3	0.12026
Tktl1	6	0.44621	0.22493	0.43722	218	1	0.11514	0.28001	0.39832	0.818539	172	1	0.11514
Aldoa	6	0.4477	0.22493	0.43722	219	1	0.47082	0.011768	0.017832	0.320446	12	4	0.47082
Urod	6	0.4536	0.22493	0.43722	220	1	0.45031	0.0037182	0.006776	0.312297	6	4	0.45031
Rdh12	6	0.45507	0.22493	0.43722	221	1	-0.12271	0.63066	0.4831	0.818539	260	1	-0.12271
Ugt2b35	6	0.45653	0.22493	0.43722	222	1	-0.021993	0.83624	0.83105	1	338	0	-0.021993
Eno1	6	0.46236	0.22493	0.43722	223	1	0.19343	0.0013258	0.0014765	0.241815	2	2	0.19343
Fbp1	6	0.4638	0.22493	0.43722	224	1	0.046322	0.57557	0.4831	0.818539	247	1	0.046322
Tymp	6	0.46669	0.22493	0.43722	225	1	-0.063518	0.85517	0.83105	1	345	0	-0.063518
Acsbg2	6	0.46956	0.22493	0.43722	226	1	-0.13948	0.927	0.92388	1	372	0	-0.13948
Fh1	6	0.47242	0.22493	0.43722	227	1	0.10572	0.21621	0.12395	0.386486	137	2	0.10572
Idh3g	6	0.4781	0.22493	0.43722	228	1	0.22075	0.24492	0.28574	0.817178	156	2	0.22075
Glud1	6	0.47952	0.22494	0.43722	229	1	0.022029	0.5574	0.4831	0.818539	240	1	0.022029
Pkm	6	0.49622	0.22494	0.43722	230	1	-0.1054	0.70688	0.65585	0.971881	284	1	-0.1054
Got1l1	6	0.49896	0.22494	0.43722	231	1	0.015434	0.27514	0.39832	0.818539	169	2	0.015434
Pank2	6	0.51647	0.30117	0.573008	232	1	0.034766	0.1575	0.12394	0.386486	107	1	0.034766
Suclg1	6	0.52306	0.30117	0.573008	233	1	-0.12217	0.95827	0.9708	1	390	0	-0.12217
Pgk2	6	0.52568	0.30118	0.573008	234	1	-0.027321	0.16652	0.12395	0.386486	113	2	-0.027321
Ak2	6	0.53346	0.30118	0.573008	235	1	-0.032429	0.72642	0.65586	0.971881	292	0	-0.032429
Uxs1	4	0.53639	0.26191	0.506879	236	1	-0.074085	0.93555	0.95311	1	375	0	-0.074085
Aldh9a1	6	0.54493	0.37558	0.593805	237	1	-0.14571	0.67491	0.59804	0.965916	272	1	-0.14571
Pank1	6	0.54996	0.37558	0.593805	238	1	-0.17507	0.61775	0.4831	0.818539	257	1	-0.17507
Dhtkd1	6	0.55245	0.37558	0.593805	239	1	-0.14446	0.34577	0.42667	0.818539	192	1	-0.14446
Aldh1b1	6	0.55617	0.37558	0.593805	240	1	-0.19258	0.75931	0.70865	1	306	0	-0.19258
Mthfd1l	6	0.56109	0.37558	0.593805	241	1	0.070305	0.7518	0.65586	0.971881	300	0	0.070305
H2-Ke6	6	0.56231	0.37558	0.593805	242	1	0.04296	0.45653	0.48309	0.818539	218	1	0.04296
Gda	6	0.56838	0.37558	0.593805	243	1	0.22828	0.074559	0.080332	0.386486	65	2	0.22828
Nt5c1a	6	0.57079	0.37558	0.593805	244	1	0.083858	0.24685	0.28574	0.817178	158	2	0.083858
Pycr2	6	0.57557	0.37558	0.593805	245	1	0.043833	0.88602	0.83106	1	356	0	0.043833
Dctpp1	6	0.57913	0.37558	0.593805	246	1	-0.32202	0.80243	0.79625	1	324	0	-0.32202
Elovl2	6	0.58031	0.37558	0.593805	247	1	-0.039847	0.76373	0.70865	1	308	0	-0.039847
Ehhadh	6	0.58149	0.37558	0.593805	248	1	0.19884	0.10785	0.12394	0.386486	86	2	0.19884
Ido1	6	0.58617	0.37558	0.593805	249	1	-0.094612	0.046736	0.065816	0.386486	51	2	-0.094612
Acaca	6	0.59426	0.37558	0.593805	250	1	-0.0013327	0.025257	0.023112	0.370615	27	2	-0.0013327
Tyms	6	0.59769	0.37558	0.593805	251	1	-0.1448	0.17836	0.12395	0.386486	117	1	-0.1448
Nt5c3	6	0.59883	0.37558	0.593805	252	1	0.073085	0.8637	0.83106	1	349	0	0.073085
Mthfd2l	6	0.59996	0.37558	0.593805	253	1	-0.11092	0.51911	0.48309	0.818539	231	1	-0.11092
Rrm2	6	0.60447	0.37558	0.593805	254	1	0.1471	0.14904	0.12394	0.386486	104	2	0.1471
Upp1	6	0.60559	0.37558	0.593805	255	1	0.15566	0.021876	0.017842	0.320446	22	2	0.15566
Ears2	6	0.60671	0.37558	0.593805	256	1	0.30733	0.025938	0.023112	0.370615	28	3	0.30733
Acadvl	6	0.60783	0.37558	0.593805	257	1	0.021026	0.035339	0.065806	0.386486	38	2	0.021026
Pank3	6	0.61116	0.37558	0.593805	258	1	-0.14237	0.96486	0.9775	1	394	0	-0.14237
Coq5	6	0.61447	0.37558	0.593805	259	1	0.10799	0.099981	0.12394	0.386486	80	2	0.10799
Gpt2	6	0.61993	0.37558	0.593805	260	1	0.036814	0.15961	0.12395	0.386486	109	1	0.036814
Pnp2	6	0.6264	0.37559	0.593805	261	1	0.13049	0.2238	0.12395	0.386486	145	2	0.13049
Tk2	6	0.63488	0.37559	0.593805	262	1	-0.097015	0.86915	0.83106	1	351	0	-0.097015
Coq3	6	0.63697	0.37559	0.593805	263	1	-0.18338	0.56838	0.4831	0.818539	245	1	-0.18338
Me2	6	0.63906	0.37559	0.593805	264	1	-0.05407	0.47099	0.48309	0.818539	223	1	-0.05407
Impdh1	6	0.64113	0.37559	0.593805	265	1	0.085409	0.66331	0.54051	0.898867	267	1	0.085409
Agxt	6	0.64525	0.37559	0.593805	266	1	-0.053882	0.88839	0.83106	1	357	0	-0.053882
Tktl2	6	0.6473	0.37559	0.593805	267	1	0.041017	0.16297	0.12395	0.386486	112	2	0.041017
Pdxp	6	0.64933	0.37559	0.593805	268	1	0.28441	0.0012149	0.0014765	0.241815	1	3	0.28441
Uros	6	0.65136	0.37559	0.593805	269	1	0.11628	0.41427	0.42668	0.818539	207	1	0.11628
Nqo1	6	0.65936	0.37559	0.593805	270	1	-0.1954	0.88075	0.83106	1	354	0	-0.1954
Dbt	6	0.66035	0.37559	0.593805	271	1	0.15894	0.078726	0.095714	0.386486	68	2	0.15894
Me3	6	0.66429	0.37559	0.593805	272	1	-0.079774	0.81999	0.79626	1	331	0	-0.079774
Nadk	6	0.67204	0.37559	0.593805	273	1	0.42866	0.019176	0.017842	0.320446	20	3	0.42866
Acaa1a	6	0.67491	0.37559	0.593805	274	1	0.23465	0.26339	0.37826	0.818539	164	2	0.23465
Glyctk	6	0.68059	0.37559	0.593805	275	1	0.10459	0.33891	0.42667	0.818539	188	1	0.10459
Pmm2	6	0.68526	0.37559	0.593805	276	1	-0.12703	0.75256	0.65586	0.971881	301	0	-0.12703
Pnpo	6	0.68711	0.37559	0.593805	277	1	0.0533	0.12322	0.12394	0.386486	94	1	0.0533
Adsl	6	0.6917	0.37559	0.593805	278	1	0.14267	0.63906	0.4831	0.818539	262	1	0.14267
Acat3	6	0.69352	0.37559	0.593805	279	1	-0.026997	0.7495	0.65586	0.971881	299	0	-0.026997
Tgds	6	0.69442	0.37559	0.593805	280	1	0.083021	0.77518	0.70865	1	311	0	0.083021
Alpl	6	0.69533	0.37559	0.593805	281	1	-0.12807	0.52699	0.48309	0.818539	233	1	-0.12807
Fech	6	0.69713	0.37559	0.593805	282	1	0.031168	0.915	0.90539	1	365	0	0.031168
Nt5c1b	6	0.70248	0.37559	0.593805	283	1	-0.0077744	0.11006	0.12394	0.386486	87	1	-0.0077744
Mthfd2	6	0.70424	0.37559	0.593805	284	1	0.08825	0.79798	0.75609	1	320	0	0.08825
Mpi	6	0.70949	0.45084	0.69089	285	1	-0.076593	0.89262	0.86008	1	360	0	-0.076593
Hsd17b12	6	0.71122	0.45084	0.69089	286	1	0.20523	0.027634	0.039388	0.386486	29	3	0.20523
Fbp2	6	0.71208	0.45084	0.69089	287	1	0.059626	0.2372	0.20453	0.612217	151	2	0.059626
Ugt2b34	6	0.71294	0.45084	0.69089	288	1	0.44795	0.0090129	0.0076509	0.312297	11	3	0.44795
Pcx	6	0.7138	0.45084	0.69089	289	1	-0.026696	0.20081	0.12395	0.386486	130	1	-0.026696
Suclg2	6	0.71721	0.45085	0.69089	290	1	0.050679	0.83677	0.83105	1	339	0	0.050679
Fasn	6	0.71975	0.45085	0.69089	291	1	0.1585	0.49896	0.48309	0.818539	226	1	0.1585
Mdh2	6	0.72059	0.45085	0.69089	292	1	0.35005	0.095439	0.12394	0.386486	77	2	0.35005
Haao	6	0.72143	0.45085	0.69089	293	1	0.21843	0.15328	0.12394	0.386486	105	2	0.21843
Asns	6	0.72559	0.52647	0.780167	294	1	0.059304	0.85949	0.83106	1	347	0	0.059304
Acy1	6	0.72807	0.52647	0.780167	295	1	-0.097523	0.70336	0.65585	0.971881	281	1	-0.097523
Cbs	6	0.73215	0.52647	0.780167	296	0	-0.03358	0.30372	0.42667	0.818539	178	1	-0.03358
Mcee	6	0.73377	0.52647	0.780167	297	0	-0.041724	0.91531	0.90539	1	366	0	-0.041724
Cpox	6	0.73457	0.52647	0.780167	298	0	0.13646	0.10693	0.12394	0.386486	85	2	0.13646
Pcca	6	0.74095	0.52648	0.780167	299	0	-0.13622	0.97738	0.98717	1	398	0	-0.13622
Mocs2	6	0.74174	0.52648	0.780167	300	0	-0.1275	0.35088	0.42667	0.818539	194	1	-0.1275
Acat2	2	0.74327	0.69087	0.865533	301	0	0.28346	0.11214	0.1422	0.440317	89	1	0.28346
Mmab	6	0.7433	0.52648	0.780167	302	0	-0.040081	0.39053	0.42668	0.818539	204	1	-0.040081
Prps1	6	0.74564	0.52648	0.780167	303	0	0.13478	0.35595	0.42667	0.818539	195	1	0.13478
Nme4	6	0.74719	0.52648	0.780167	304	0	0.1637	0.0019395	0.006776	0.312297	4	2	0.1637
Nudt16	6	0.7495	0.59649	0.865533	305	0	0.16535	0.32851	0.42667	0.818539	185	1	0.16535
Gapdh	6	0.75407	0.59649	0.865533	306	0	0.09211	0.9404	0.92389	1	379	0	0.09211
Nme6	6	0.7688	0.65833	0.865533	307	0	0.11738	0.57676	0.4831	0.818539	248	1	0.11738
Aprt	6	0.77307	0.65833	0.865533	308	0	-0.041967	0.31974	0.42667	0.818539	183	1	-0.041967
Bckdha	6	0.77377	0.65833	0.865533	309	0	0.16454	0.21681	0.12395	0.386486	138	1	0.16454
Ldha	6	0.77588	0.65833	0.865533	310	0	0.25752	0.069135	0.080322	0.386486	61	2	0.25752
Phospho2	6	0.77935	0.65833	0.865533	311	0	-0.049557	0.73778	0.65586	0.971881	296	0	-0.049557
Cps1	6	0.78141	0.65833	0.865533	312	0	0.06506	0.39853	0.42668	0.818539	205	1	0.06506
Prps2	6	0.78278	0.65833	0.865533	313	0	-0.12446	0.96256	0.9775	1	392	0	-0.12446
Hsd17b4	6	0.78346	0.65833	0.865533	314	0	0.085338	0.42662	0.48309	0.818539	211	1	0.085338
Mcat	6	0.78683	0.65833	0.865533	315	0	0.084243	0.6834	0.59805	0.965916	274	1	0.084243
Lipt2	6	0.79083	0.65833	0.865533	316	0	0.081204	0.63172	0.4831	0.818539	261	1	0.081204
Dhodh	6	0.79214	0.65833	0.865533	317	0	0.17502	0.58384	0.4831	0.818539	249	1	0.17502
Aldh6a1	6	0.7954	0.65833	0.865533	318	0	0.4153	0.007957	0.0067859	0.312297	9	4	0.4153
Gphn	6	0.79605	0.65833	0.865533	319	0	-0.10769	0.78004	0.70866	1	314	0	-0.10769
Bcat1	6	0.79798	0.65833	0.865533	320	0	-0.22088	0.94467	0.93945	1	383	0	-0.22088
Gch1	6	0.80243	0.65833	0.865533	321	0	0.099803	0.34918	0.42667	0.818539	193	1	0.099803
Upp2	6	0.80493	0.65833	0.865533	322	0	0.0043621	0.1612	0.12395	0.386486	110	2	0.0043621
Guk1	6	0.80803	0.65834	0.865533	323	0	0.26688	0.065169	0.080322	0.386486	60	2	0.26688
Pdxk	6	0.81108	0.65834	0.865533	324	0	-0.093948	0.62747	0.4831	0.818539	259	1	-0.093948
Xdh	6	0.81469	0.65834	0.865533	325	0	0.087915	0.21482	0.12395	0.386486	136	1	0.087915
Pah	6	0.81647	0.65834	0.865533	326	0	0.16522	0.080996	0.095714	0.386486	69	1	0.16522
Ppox	6	0.81706	0.65834	0.865533	327	0	0.19694	0.24992	0.36685	0.818539	159	1	0.19694
Aldh3a1	6	0.81824	0.65834	0.865533	328	0	0.24267	0.060412	0.070628	0.386486	56	3	0.24267
Tdo2	6	0.82115	0.65834	0.865533	329	0	0.12812	0.4781	0.48309	0.818539	224	1	0.12812
Acsl1	6	0.82173	0.65834	0.865533	330	0	-0.1683	0.28302	0.39833	0.818539	173	2	-0.1683
Vkorc1l1	6	0.82231	0.65834	0.865533	331	0	0.33789	0.022955	0.017842	0.320446	25	3	0.33789
Taldo1	6	0.82289	0.65834	0.865533	332	0	0.026216	0.59197	0.4831	0.818539	250	1	0.026216
Nme7	6	0.82855	0.65834	0.865533	333	0	-0.015578	0.34406	0.42667	0.818539	191	1	-0.015578
Cpt1c	5	0.83343	0.64127	0.865533	334	0	0.3181	0.22256	0.36015	0.818539	142	2	0.3181
Acads	6	0.83353	0.65834	0.865533	335	0	0.27404	0.27122	0.39832	0.818539	167	2	0.27404
Hpd	6	0.84207	0.65834	0.865533	336	0	-0.026751	0.94312	0.93945	1	380	0	-0.026751
Aadat	6	0.84518	0.65834	0.865533	337	0	0.13415	0.73134	0.65586	0.971881	293	0	0.13415
Gck	6	0.84671	0.65834	0.865533	338	0	-0.0032849	0.18248	0.12395	0.386486	121	1	-0.0032849
Mecr	6	0.84823	0.65834	0.865533	339	0	0.11892	0.24202	0.28573	0.817178	152	2	0.11892
Aco1	6	0.84874	0.65834	0.865533	340	0	0.20148	0.24224	0.28573	0.817178	153	2	0.20148
Mat2a	6	0.85074	0.71131	0.865533	341	0	0.02789	0.64113	0.4831	0.818539	263	1	0.02789
Pgm1	6	0.85124	0.71131	0.865533	342	0	0.11462	0.84773	0.83105	1	343	0	0.11462
Rpia	6	0.85806	0.71131	0.865533	343	0	0.32017	0.037359	0.065806	0.386486	42	3	0.32017
Ampd2	6	0.85901	0.71131	0.865533	344	0	0.011978	0.27259	0.39832	0.818539	168	1	0.011978
Umps	6	0.86553	0.71131	0.865533	345	0	0.045241	0.1012	0.12394	0.386486	81	2	0.045241
Gapdhs	6	0.86645	0.71131	0.865533	346	0	0.30653	0.045029	0.065816	0.386486	49	3	0.30653
Dlat	6	0.86915	0.71131	0.865533	347	0	-0.12767	0.75857	0.70865	1	305	0	-0.12767
Pgam1	6	0.86959	0.71131	0.865533	348	0	0.13694	0.79476	0.70866	1	318	0	0.13694
Pgam2	6	0.87136	0.71131	0.865533	349	0	0.18943	0.10564	0.12394	0.386486	84	2	0.18943
Rrm1	6	0.87224	0.71131	0.865533	350	0	0.33145	0.014588	0.017832	0.320446	17	3	0.33145
Tpi1	6	0.87355	0.71131	0.865533	351	0	0.28477	0.03095	0.065806	0.386486	32	3	0.28477
Pgk1	6	0.87698	0.71131	0.865533	352	0	0.14708	0.7967	0.75609	1	319	0	0.14708
Cant1	6	0.8774	0.71131	0.865533	353	0	0.091338	0.56109	0.4831	0.818539	242	1	0.091338
Mthfd1	6	0.88033	0.71131	0.865533	354	0	0.24779	0.041797	0.065806	0.386486	47	2	0.24779
Aspdh	6	0.88157	0.71131	0.865533	355	0	-0.091334	0.33546	0.42667	0.818539	187	1	-0.091334
Gclc	6	0.88239	0.71131	0.865533	356	0	-0.18713	0.80306	0.79625	1	325	0	-0.18713
Uck1	6	0.88721	0.71132	0.865533	357	0	-0.16619	0.81941	0.79626	1	330	0	-0.16619
Acadl	6	0.88839	0.71132	0.865533	358	0	0.00062945	0.73457	0.65586	0.971881	295	0	0.00062945
Adh7	6	0.89262	0.71132	0.865533	359	0	0.042619	0.3127	0.42667	0.818539	181	2	0.042619
Gss	6	0.893	0.71132	0.865533	360	0	0.024712	0.074178	0.080332	0.386486	64	1	0.024712
Dguok	6	0.90033	0.71132	0.865533	361	0	0.065218	0.67871	0.59804	0.965916	273	1	0.065218
Ctps	6	0.90069	0.71132	0.865533	362	0	0.028042	0.13621	0.12394	0.386486	98	2	0.028042
Gmds	6	0.9069	0.71132	0.865533	363	0	-0.064912	0.4536	0.48309	0.818539	217	1	-0.064912
Ak7	6	0.90757	0.71132	0.865533	364	0	0.21334	0.19192	0.12395	0.386486	126	2	0.21334
Pts	6	0.90989	0.71132	0.865533	365	0	-0.0091173	0.76005	0.70865	1	307	0	-0.0091173
Glul	6	0.91022	0.71132	0.865533	366	0	-0.0059609	0.83997	0.83105	1	340	0	-0.0059609
Acss1	6	0.91087	0.71132	0.865533	367	0	-0.038682	0.71036	0.65585	0.971881	285	1	-0.038682
Hprt	6	0.91216	0.71132	0.865533	368	0	0.059566	0.039449	0.065806	0.386486	44	1	0.059566
Mat1a	6	0.91746	0.71132	0.865533	369	0	0.11951	0.30477	0.42667	0.818539	179	2	0.11951
Gfpt2	6	0.9225	0.75666	0.901176	370	0	0.081437	0.87783	0.83106	1	352	0	0.081437
Hao2	6	0.9245	0.75666	0.901176	371	0	0.14688	0.53731	0.48309	0.818539	235	1	0.14688
Hadhb	6	0.92645	0.75666	0.901176	372	0	0.12835	0.85124	0.83105	1	344	0	0.12835
Hddc2	6	0.93102	0.75667	0.901176	373	0	0.19245	0.052611	0.065816	0.386486	54	2	0.19245
Eno4	6	0.93181	0.75667	0.901176	374	0	0.3665	0.013071	0.017832	0.320446	15	4	0.3665
Dld	6	0.93207	0.75667	0.901176	375	0	0.13952	0.332	0.42667	0.818539	186	1	0.13952
Hadh	6	0.93634	0.75667	0.901176	376	0	0.14114	0.076411	0.095714	0.386486	66	3	0.14114
Acss2	6	0.93707	0.75667	0.901176	377	0	0.31342	0.02208	0.017842	0.320446	23	3	0.31342
Ak9	6	0.93852	0.79663	0.931484	378	0	0.094039	0.52175	0.48309	0.818539	232	1	0.094039
Enpp1	6	0.93923	0.79663	0.931484	379	0	0.29007	0.072541	0.080332	0.386486	63	3	0.29007
Gmpr2	6	0.94223	0.79664	0.931484	380	0	0.23998	0.18732	0.12395	0.386486	125	2	0.23998
Minpp1	6	0.94423	0.79664	0.931484	381	0	0.24032	0.12539	0.12394	0.386486	95	2	0.24032
Acox3	6	0.94488	0.79664	0.931484	382	0	0.04799	0.69078	0.59805	0.965916	277	1	0.04799
Pck1	6	0.94532	0.79664	0.931484	383	0	-0.048882	0.36099	0.42668	0.818539	196	1	-0.048882
Ada	6	0.94639	0.79664	0.931484	384	0	0.0010811	0.030007	0.065806	0.386486	31	1	0.0010811
Mtr	6	0.94702	0.83105	0.964199	385	0	0.035122	0.66429	0.54051	0.898867	268	1	0.035122
Pfkp	6	0.94744	0.83105	0.964199	386	0	0.36454	0.011963	0.017832	0.320446	13	4	0.36454
Tecr	6	0.94949	0.83106	0.964199	387	0	-0.021039	0.55863	0.4831	0.818539	241	1	-0.021039
Shmt1	6	0.95089	0.86012	0.977718	388	0	-0.010225	0.013297	0.017832	0.320446	16	1	-0.010225
Oxsm	6	0.95187	0.86012	0.977718	389	0	0.22665	0.14691	0.12394	0.386486	102	2	0.22665
Adh5	6	0.95378	0.86012	0.977718	390	0	0.26067	0.25461	0.36686	0.818539	160	2	0.26067
Pycr1	6	0.95471	0.86012	0.977718	391	0	0.094006	0.28554	0.39833	0.818539	175	1	0.094006
Ugt1a9	6	0.96095	0.86013	0.977718	392	0	0.1295	0.23643	0.20453	0.612217	150	2	0.1295
Elovl7	6	0.96318	0.86013	0.977718	393	0	0.14043	0.096744	0.12394	0.386486	78	2	0.14043
Hk2	6	0.96441	0.86013	0.977718	394	0	0.24962	0.098459	0.12394	0.386486	79	2	0.24962
Pnp	3	0.96536	0.97167	1	395	0	0.22389	0.031868	0.025548	0.386486	34	1	0.22389
Sdsl	6	0.96603	0.86013	0.977718	396	0	0.17362	0.076455	0.095714	0.386486	67	1	0.17362
Uap1l1	6	0.97622	0.93847	1	397	0	0.021438	0.44473	0.48309	0.818539	216	1	0.021438
Coq7	6	0.98112	0.96145	1	398	0	0.11206	0.12046	0.12394	0.386486	92	2	0.11206
Acadm	6	0.9825	0.97008	1	399	0	0.31734	0.037066	0.065806	0.386486	40	3	0.31734
Amt	6	0.98441	0.97688	1	400	0	0.07014	0.37754	0.42668	0.818539	201	1	0.07014
Sdr16c5	6	0.98695	0.97689	1	401	0	0.19863	0.10305	0.12394	0.386486	82	2	0.19863
Ogdh	6	0.98778	0.97689	1	402	0	0.20411	0.80864	0.79625	1	327	0	0.20411
Cmpk2	6	0.98974	0.98243	1	403	0	0.1872	0.28696	0.39833	0.818539	176	2	0.1872
Alpi	6	0.99648	0.99608	1	404	0	0.36273	0.065021	0.080322	0.386486	59	2	0.36273
Lias	6	0.99676	0.99716	1	405	0	0.36602	0.081737	0.095714	0.386486	70	3	0.36602
Coq2	6	0.99969	0.99973	1	406	0	0.65535	0.012191	0.017832	0.320446	14	4	0.65535
