# Supplementary material for: ACAT1 regulates tertiary lymphoid structures and correlates with immunotherapy response in non–small cell lung cancer
Source: J Clin Invest. 2025 Apr 1;135(7):e181517. doi: 10.1172/JCI181517 (PMC11957694; doi:10.1172/JCI181517)
Supplement: Supplemental table 4 [file jci-135-181517-s158.xlsx]

## Sheet: Table S4
Clinical and baseline data of 305 patients with lung cancer for tissue microarray (Cutoff time：Aug-2018)
		No. of patients		No. of patients
Age	≥60	167	<60	138
Sex	Female	142	Male	163
Smoking	Never	67	Former/current	238
Pathological classification	ADC	236	SCC	52
	SCLC	6	ASC	2
	Others	9
Tumor size	＞3	103	≤3	202
T (postoperation)	T0-1	98	T2-4	207
N (postoperation)	N0	237	N1-3	68
M (postoperation)	M0	304	M1	1
pTNM	I-II	267	III-IV	38
Lymphatic & blood	+	250	-	55
vessel invasion/ Pleural invasion
Prognosis	Alive	245	Death	60
Recurrence and metastasis	+	242	-	63
Clinical data of 29 lung cancer patients with immunotherapy for HE
		No. of patients		No. of patients
Pathological classification	ADC	11	SCC	10
	SCLC	2	ASC	0
	Others	6
Drug	Keytruda	18	Camrelizumab	3
	Opdivo	6	Pembrolizumab	2
Prognosis	Alive	26	Death	3
Recurrence and metastasis	PD	7	PR	7
			SD	15
Abbreviations:
ADC, adenocarcinoma; SCC, squamous cell carcinoma; SCLC, small cell lung cancer; ASC, adenosquamous carcinoma.
