# Supplementary material for: ACAT1 regulates tertiary lymphoid structures and correlates with immunotherapy response in non–small cell lung cancer
Source: J Clin Invest. 2025 Apr 1;135(7):e181517. doi: 10.1172/JCI181517 (PMC11957694; doi:10.1172/JCI181517)
Supplement: Supplemental table 5 [file jci-135-181517-s159.xlsx]

## Sheet: Sheet1
	Acat1-/- PCR					Cd79a-Cre PCR					B6.Cg-Gt(ROSA)26Sortm14(CAG-tdTomato)Hze/J PCR
	Primers for Acat1-/- PCR:					Primers for Cd79a-Cre PCR:					Primers for CAG-tdTomato PCR:
	F1: 5’-GACTTTGTTCTGTAGTAAAGGAGC-3’					F1: 5’-TACCATTGGTACGGCTCCAC-3’					WT-F1: 5’-AAGGGAGCTGCAGTGGAGTA-3’
	F2: 5’-CAAAGCAGACTTGACATTTGTGG-3’					F2: 5’-AAGGCTGAACCACCATGTGA-3’					WT-R1: 5’-CCGAAAATCTGTGGGAAGTC-3’
	R1: 5’-TAGGAGCAGGGATTCTAACAACTAC-3’					R1: 5’-GCTTGCAGGTACAGGAGGTA-3’					HO-F2: 5’-CTGTTCCTGTACGGCATGG-3’
	Homozygotes: one band with 501 bp					Homozygotes: one band with 400 bp					HO-R2: 5’-GGCATTAAAGCAGCGTATCC-3’
	Heterozygotes: two bands with 501 bp and 620 bp					Heterozygotes: two bands with 400 bp and 231 bp					Homozygotes: one band with 196 bp
	Wildtype allele: 620 bp					Wildtype allele: 231 bp					Heterozygotes: two bands with 196 bp and 297 bp
	Reaction Mix:					Reaction Mix:					Wildtype allele: 297 bp										~
	Component	x1				Component	x1				Reaction Mix:
	Mouse genomic DNA	1.5 μl				Mouse genomic DNA	1.5 μl				Component	x1
	Forward primer F1 (10 μM)	1.0 μl				Forward primer F1 (10 μM)	1.0 μl				Mouse genomic DNA	1.5 μl
	Forward primer F2 (10 μM)	1.0 μl				Forward primer F2 (10 μM)	1.0 μl				Forward primer F1 (10 μM)	1.0 μl
	Reverse primer (10 μM)	1.0 μl				Reverse primer (10 μM)	1.0 μl				Forward primer F2 (10 μM)	1.0 μl
	Premix Taq Polymerase	12.5 μl				Premix Taq Polymerase	12.5 μl				Reverse primer R1 (10 μM)	1.0 μl
	ddH2O	8.0 μl				ddH2O	8.0 μl				Reverse primer R2 (10 μM)	1.0 μl
	Total	25.0 μl				Total	25.0 μl				Premix Taq Polymerase	12.5 μl
	Cycling Condition:					Cycling Condition:					ddH2O	7.0 μl
	Step	Temp	Time	Cycles		Step	Temp	Time	Cycles		Total	25.0 μl
	Initial denaturation	95 °C	5 min			Initial denaturation	95 °C	5 min			Cycling Condition:
	Denaturation	95 °C	30s	30 x		Denaturation	95 °C	30s	30 x		Step	Temp	Time	Cycles
	Annealing	55 °C	1 min			Annealing	55 °C	1 min			Initial denaturation	94 °C	1 min
	Extension	72 °C	1 min			Extension	72 °C	1 min			Denaturation	94 °C	15 s	10 x
	Additional extension	72 °C	5 min			Additional extension	72 °C	5 min			Annealing	65 °C (-0.5 °C per cycle decrease)	15 s
											Extension	68 °C	30s
											Denaturation	94 °C	15 s	28 x
											Annealing	60 °C (-0.5 °C per cycle decrease)	15 s
											Extension	72 °C	30s
											Additional extension	72 °C	5 min
						Abbreviation: M, Marker; WT, Wildtype-template; HO, Homozygotes; HE,Heterozygotes
	Abbreviation: M, Marker; WT, Wildtype-template; HO, Homozygotes; HE,Heterozygotes
											Abbreviation: M, Marker; WT, Wildtype-template; HO, Homozygotes; HE,Heterozygotes
