# Supplementary material for: ACAT1 regulates tertiary lymphoid structures and correlates with immunotherapy response in non–small cell lung cancer
Source: J Clin Invest. 2025 Apr 1;135(7):e181517. doi: 10.1172/JCI181517 (PMC11957694; doi:10.1172/JCI181517)
Supplement: Supplemental table 6 [file jci-135-181517-s160.xlsx]

## Sheet: ACAT1-IP-MS
ACAT1_IP-MS	Metabolism related protein		ACAT1_STRING Database	Metabolism related protein
Gene_sympol	11		Gene_symbol	33
KRT2	LDHB		AACS	ACAA1
KRT1	ENO1		ACAA1	ACAA2
KRT9	MDH2		ACAA2	ACACA
KRT10	ALDOA		ACACA	ACADL
KRT6A	PGK1		ACACB	ACADM
KRT6B	FASN		ACAD8	ACADS
KRT16	PGAM1		ACADL	ACADSB
ALB	PC		ACADM	ACADVL
KRT5	ENO3		ACADS	ACAT2
KRT14	GPI		ACADSB	ACOX1
HRNR	NME1		ACADVL	ACOX3
ACAT1			ACAT2	ACSL1
HSPA8			ACLY	ACSL3
DCD			ACOX1	ACSS1
KRT31			ACOX2	ACSS2
KRT33A			ACOX3	ALDH6A1
HBB			ACSL1	CPT1A
DSP			ACSL3	CPT2
YWHAE/FAM22B fusion			ACSM3	CS
HSPA1B			ACSS1	ECHS1
KRT34			ACSS2	EHHADH
PIP			ACSS3	HADH
HSPA5			ALDH6A1	HADHA
KRT81			AUH	HADHB
HSP90AA1			BDH1	HIBCH
HSPD1			BDH2	HSD17B4
KRT78			CPT1A	HTD2
JUP			CPT2	PCCA
KRT85			CRAT	PCCB
KRT17			CRYL1	SCP2
PKM2			CS	SUCLA2
HSP90AB1			ECHDC1	SUCLG1
RPS4X			ECHDC2	SUCLG2
LDHB			ECHS1
HSPA9			ECI1
ANXA2			ECI2
LTF			EHHADH
RPL18			ETFA
ENO1			ETFB
RPS27A			ETFDH
YWHAZ			GCDH
SNC73			HADH
HBA1			HADHA
MDH2			HADHB
RPS18			HIBCH
S100A9			HMGCL
TUBB2C			HMGCLL1
TUBA3C			HMGCS1
CKB			HMGCS2
S100A8			HSD17B4
SBSN			HSDL2
KRT74			HTD2
DKFZp686I15196			IVD
ALDOA			MCCC1
CCT8			MCCC2
FLG2			MLYCD
PRSS1			OXCT1
RPLP0			OXCT2
RPL31			PCCA
H1-2			PCCB
HIST2H2BF			SCP2
SLC25A6			SUCLA2
CSTA			SUCLG1
RPS26			SUCLG2
CASP14
DSC1
RPL30
HBG2
LYZ
AZGP1
RP-L7a
GGCT
SERPINB12
IGHG3
RPS25
ETFA
SERPINB3
PGK1
HIST2H2AC
RPL22
RACK1
LGALS7
GSTP1
FASN
HEL-S-39
NCL
TXN
PFN1
PGAM1
CLTCL1
PSMA4
LCN1
USP17L17
RPSA
VDAC1
GFAP
PCMT1
KPNB1
RPS16
ATP5F1A
KRTHB2
FLG
PSMA2
EZR
DIRAS2
NEXN
DSG1
SSBP1
RPL17
S100A7
DKFZp586J151
RPL7
RPL8
PC
RPS3A
RPL9
H4C1
RPL14
ACLY
CCT2
RPS2
RPS9
MYH10
ENO3
RPL10A
FABP5
GPI
SFPQ
HNRNPU
CFL1
AHCY
KRT80
VDAC3
RPL35
CAPN1
ACTN1
RPS6
NCCRP1
KPRP
NME1
RPL3
RPL15
HNRNPH1
HSPB1
CCT4
