# Supplementary material for: ACAT1 regulates tertiary lymphoid structures and correlates with immunotherapy response in non–small cell lung cancer
Source: J Clin Invest. 2025 Apr 1;135(7):e181517. doi: 10.1172/JCI181517 (PMC11957694; doi:10.1172/JCI181517)
Supplement: Supporting data values [file jci-135-181517-s161.xlsx]

## Sheet: Fig. 1C
Barcode	Dtime	State (death = 1)	Group
TCGA.69.7980.01A.11R.2187.07	5000	0	TLS_High
TCGA.55.1592.01A.01R.0946.07	701	1	TLS_Low
TCGA.55.7727.01A.11R.2170.07	5000	0	TLS_High
TCGA.55.6972.01A.11R.1949.07	1632	0	TLS_Low
TCGA.49.AARE.01A.11R.A41B.07	1229	1	TLS_High
TCGA.86.7713.01A.11R.2066.07	5000	0	TLS_Low
TCGA.55.7913.01B.11R.2241.07	561	0	TLS_Low
TCGA.44.A47G.01A.21R.A24H.07	5000	0	TLS_High
TCGA.44.2662.01B.02R.A277.07	5000	0	TLS_Low
TCGA.44.5645.01A.01R.1628.07	5000	0	TLS_High
TCGA.95.A4VK.01A.11R.A262.07	5000	0	TLS_High
TCGA.62.A46O.01A.11R.A24H.07	1454	1	TLS_Low
TCGA.62.A46S.01A.11R.A24H.07	1653	1	TLS_Low
TCGA.05.4434.01A.01R.1206.07	457	1	TLS_High
TCGA.53.7626.01A.12R.2066.07	929	1	TLS_High
TCGA.55.8087.01A.11R.2241.07	5000	0	TLS_Low
TCGA.86.8668.01A.11R.2403.07	5000	0	TLS_High
TCGA.55.A493.01A.11R.A24H.07	5000	0	TLS_High
TCGA.55.8616.01A.11R.2403.07	5000	0	TLS_Low
TCGA.55.7570.01A.11R.2039.07	5000	0	TLS_Low
TCGA.64.1678.01A.01R.0946.07	5000	0	TLS_Low
TCGA.05.4250.01A.01R.1107.07	121	1	TLS_High
TCGA.86.8278.01A.11R.2287.07	5000	0	TLS_Low
TCGA.75.6203.01A.11R.1755.07	5000	0	TLS_Low
TCGA.05.4433.01A.22R.1858.07	5000	0	TLS_High
TCGA.86.8673.01A.11R.2403.07	5000	0	TLS_Low
TCGA.NJ.A55A.01A.11R.A262.07	5000	0	TLS_High
TCGA.55.8097.01A.11R.2241.07	5000	0	TLS_High
TCGA.73.4668.01A.01R.1206.07	5000	0	TLS_Low
TCGA.MP.A4TE.01A.22R.A466.07	896	1	TLS_Low
TCGA.86.8671.01A.11R.2403.07	5000	0	TLS_High
TCGA.55.8508.01A.11R.2403.07	5000	0	TLS_Low
TCGA.44.2659.01A.01R.0946.07	5000	0	TLS_High
TCGA.50.5055.01A.01R.1628.07	1830	0	TLS_High
TCGA.78.7153.01A.11R.2039.07	5000	0	TLS_Low
TCGA.05.4415.01A.22R.1858.07	91	1	TLS_Low
TCGA.78.7154.01A.11R.2039.07	593	1	TLS_Low
TCGA.55.8507.01A.11R.2403.07	5000	0	TLS_Low
TCGA.55.8091.01A.11R.2241.07	5000	0	TLS_High
TCGA.50.5946.01A.11R.1755.07	5000	0	TLS_Low
TCGA.75.6206.01A.11R.1755.07	5000	0	TLS_Low
TCGA.78.7536.01A.11R.2066.07	244	1	TLS_Low
TCGA.38.4627.01A.01R.1206.07	1147	1	TLS_Low
TCGA.91.6831.01A.11R.1858.07	5000	0	TLS_Low
TCGA.55.1595.01A.01R.0946.07	5000	0	TLS_High
TCGA.44.5645.01B.04R.A277.07	5000	0	TLS_Low
TCGA.62.A472.01A.11R.A24H.07	5000	0	TLS_High
TCGA.67.6215.01A.11R.1755.07	5000	0	TLS_Low
TCGA.55.6985.01A.11R.1949.07	5000	0	TLS_High
TCGA.55.7815.01A.11R.2170.07	5000	0	TLS_High
TCGA.78.7148.01A.11R.2039.07	626	1	TLS_Low
TCGA.97.A4LX.01A.11R.A24X.07	5000	0	TLS_High
TCGA.50.5936.01A.11R.1628.07	257	1	TLS_Low
TCGA.05.4432.01A.01R.1206.07	5000	0	TLS_High
TCGA.55.6984.01A.11R.1949.07	760	1	TLS_Low
TCGA.78.7167.01A.11R.2066.07	2681	1	TLS_Low
TCGA.44.2657.01A.01R.1107.07	5000	0	TLS_High
TCGA.49.4510.01A.01R.1206.07	896	1	TLS_Low
TCGA.44.7671.01A.11R.2066.07	5000	0	TLS_Low
TCGA.97.8175.01A.11R.2287.07	5000	0	TLS_Low
TCGA.69.8254.01A.11R.2287.07	5000	0	TLS_High
TCGA.55.8505.01A.11R.2403.07	5000	0	TLS_Low
TCGA.62.A46V.01A.11R.A24H.07	5000	0	TLS_Low
TCGA.38.4630.01A.01R.1206.07	1073	1	TLS_Low
TCGA.44.2665.01B.06R.A277.07	5000	0	TLS_Low
TCGA.44.2665.01A.01R.A278.07	5000	0	TLS_Low
TCGA.4B.A93V.01A.11R.A39D.07	300	0	TLS_Low
TCGA.44.A4SS.01A.11R.A24X.07	5000	0	TLS_High
TCGA.97.7937.01A.11R.2170.07	5000	0	TLS_Low
TCGA.64.5774.01A.01R.1628.07	5000	0	TLS_Low
TCGA.50.5044.01A.21R.1858.07	624	1	TLS_High
TCGA.78.7220.01A.11R.2039.07	807	1	TLS_Low
TCGA.L9.A743.01A.43R.A39D.07	5000	0	TLS_High
TCGA.64.5815.01A.01R.1628.07	5000	0	TLS_High
TCGA.55.7574.01A.11R.2039.07	995	0	TLS_High
TCGA.97.8552.01A.11R.2403.07	5000	0	TLS_High
TCGA.44.7659.01A.11R.2066.07	5000	0	TLS_Low
TCGA.93.8067.01A.11R.2287.07	5000	0	TLS_Low
TCGA.95.7944.01A.11R.2187.07	5000	0	TLS_High
TCGA.49.4506.01A.01R.1206.07	999	1	TLS_High
TCGA.55.7995.01A.11R.2187.07	5000	0	TLS_High
TCGA.97.8547.01A.11R.2403.07	5000	0	TLS_Low
TCGA.55.7283.01A.11R.2039.07	5000	0	TLS_Low
TCGA.44.7661.01A.11R.2066.07	557	0	TLS_High
TCGA.95.7043.01A.11R.1949.07	503	0	TLS_Low
TCGA.50.8457.01A.11R.2326.07	5000	0	TLS_High
TCGA.MN.A4N4.01A.12R.A24X.07	5000	0	TLS_Low
TCGA.91.6840.01A.11R.1949.07	5000	0	TLS_High
TCGA.80.5611.01A.01R.1628.07	5000	0	TLS_High
TCGA.99.AA5R.01A.11R.A39D.07	5000	0	TLS_High
TCGA.86.6562.01A.11R.1755.07	376	0	TLS_Low
TCGA.86.A4JF.01A.11R.A24X.07	737	0	TLS_High
TCGA.67.3770.01A.01R.0946.07	5000	0	TLS_High
TCGA.62.A470.01A.11R.A24H.07	1194	1	TLS_Low
TCGA.78.7542.01A.21R.2066.07	321	1	TLS_Low
TCGA.93.7347.01A.11R.2187.07	5000	0	TLS_High
TCGA.91.A4BC.01A.11R.A24H.07	5000	0	TLS_High
TCGA.44.3398.01A.01R.1107.07	5000	0	TLS_High
TCGA.38.6178.01A.11R.1755.07	5000	0	TLS_Low
TCGA.05.4405.01A.21R.1858.07	5000	0	TLS_Low
TCGA.49.AAR2.01A.11R.A39D.07	5000	0	TLS_Low
TCGA.78.7155.01A.11R.2039.07	1171	1	TLS_Low
TCGA.73.4658.01A.01R.1755.07	1600	1	TLS_High
TCGA.69.7765.01A.11R.2170.07	5000	0	TLS_High
TCGA.49.4487.01A.21R.1858.07	855	1	TLS_High
TCGA.97.A4M1.01A.11R.A24X.07	5000	0	TLS_Low
TCGA.44.2668.01B.02R.A277.07	761	0	TLS_High
TCGA.86.8672.01A.21R.2403.07	19	0	TLS_High
TCGA.91.7771.01A.11R.2170.07	5000	0	TLS_High
TCGA.73.4659.01A.01R.1206.07	711	1	TLS_Low
TCGA.97.A4M7.01A.11R.A24X.07	5000	0	TLS_High
TCGA.44.2668.01A.01R.0946.07	761	0	TLS_High
TCGA.86.8073.01A.11R.2241.07	5000	0	TLS_Low
TCGA.64.5775.01A.01R.1628.07	62	1	TLS_Low
TCGA.05.4410.01A.21R.1858.07	5000	0	TLS_High
TCGA.44.2662.01A.01R.A278.07	5000	0	TLS_Low
TCGA.50.6593.01A.11R.1755.07	336	1	TLS_Low
TCGA.97.A4M0.01A.11R.A24X.07	5000	0	TLS_High
TCGA.55.7728.01A.11R.2187.07	5000	0	TLS_High
TCGA.44.2666.01B.02R.A277.07	97	1	TLS_Low
TCGA.J2.A4AE.01A.21R.A24H.07	5000	0	TLS_High
TCGA.95.7947.01A.11R.2187.07	5000	0	TLS_High
TCGA.55.6543.01A.11R.1755.07	5000	0	TLS_Low
TCGA.MP.A4TI.01A.21R.A24X.07	429	1	TLS_High
TCGA.78.7146.01A.11R.2039.07	173	1	TLS_Low
TCGA.44.2665.01A.01R.0946.07	5000	0	TLS_Low
TCGA.95.7039.01A.11R.1949.07	5000	0	TLS_Low
TCGA.50.6673.01A.11R.1949.07	22	1	TLS_Low
TCGA.55.8301.01A.11R.2287.07	5000	0	TLS_High
TCGA.93.A4JN.01A.11R.A24X.07	5000	0	TLS_High
TCGA.86.7701.01A.11R.2170.07	5000	0	TLS_High
TCGA.55.A490.01A.11R.A466.07	99	0	TLS_Low
TCGA.05.4390.01A.02R.1755.07	5000	0	TLS_Low
TCGA.44.6779.01A.11R.1858.07	500	1	TLS_High
TCGA.97.8172.01A.11R.2287.07	5000	0	TLS_High
TCGA.64.1681.01A.11R.2066.07	1167	1	TLS_High
TCGA.78.7160.01A.11R.2039.07	697	0	TLS_High
TCGA.44.A4SU.01A.11R.A24X.07	409	0	TLS_High
TCGA.44.2668.01A.01R.A278.07	761	0	TLS_High
TCGA.38.4628.01A.01R.1206.07	1492	1	TLS_Low
TCGA.55.6969.01A.11R.1949.07	5000	0	TLS_High
TCGA.44.2666.01A.01R.A278.07	97	1	TLS_Low
TCGA.44.5645.01A.01R.A278.07	5000	0	TLS_High
TCGA.75.7030.01A.11R.1949.07	5000	0	TLS_High
TCGA.44.2666.01A.01R.0946.07	97	1	TLS_Low
TCGA.50.5051.01A.21R.1858.07	478	0	TLS_Low
TCGA.J2.A4AG.01A.11R.A24H.07	5000	0	TLS_High
TCGA.97.7938.01A.11R.2170.07	18	1	TLS_Low
TCGA.35.3615.01A.01R.0946.07	5000	0	TLS_Low
TCGA.44.2661.01A.01R.1107.07	5000	0	TLS_High
TCGA.50.5941.01A.11R.1755.07	5000	0	TLS_High
TCGA.64.1676.01A.01R.0946.07	5000	0	TLS_High
TCGA.50.5932.01A.11R.1755.07	1235	1	TLS_Low
TCGA.55.8207.01A.11R.2241.07	5000	0	TLS_Low
TCGA.L9.A50W.01A.12R.A39D.07	442	0	TLS_Low
TCGA.97.7941.01A.11R.2187.07	5000	0	TLS_High
TCGA.97.7554.01A.11R.2039.07	5000	0	TLS_High
TCGA.55.7910.01A.11R.2170.07	5000	0	TLS_Low
TCGA.50.8459.01A.11R.2326.07	5000	0	TLS_High
TCGA.44.7662.01A.11R.2066.07	5000	0	TLS_Low
TCGA.78.7166.01A.12R.2066.07	258	1	TLS_Low
TCGA.55.8513.01A.11R.2403.07	5000	0	TLS_High
TCGA.49.4514.01A.21R.1858.07	5000	0	TLS_High
TCGA.78.7152.01A.11R.2039.07	1215	0	TLS_High
TCGA.44.2662.01A.01R.0946.07	5000	0	TLS_Low
TCGA.67.6216.01A.11R.1755.07	5000	0	TLS_High
TCGA.55.7907.01A.11R.2170.07	343	0	TLS_High
TCGA.44.6776.01A.11R.1858.07	5000	0	TLS_Low
TCGA.49.4494.01A.01R.1206.07	1081	1	TLS_High
TCGA.05.4403.01A.01R.1206.07	5000	0	TLS_Low
TCGA.75.5147.01A.01R.1628.07	5000	0	TLS_High
TCGA.62.A46R.01A.11R.A24H.07	1725	1	TLS_Low
TCGA.05.4418.01A.01R.1206.07	274	1	TLS_High
TCGA.49.4488.01A.01R.1755.07	869	1	TLS_High
TCGA.69.7973.01A.11R.2187.07	5000	0	TLS_Low
TCGA.86.8280.01A.11R.2287.07	5000	0	TLS_High
TCGA.05.5715.01A.01R.1628.07	5000	0	TLS_Low
TCGA.93.7348.01A.21R.2039.07	5000	0	TLS_High
TCGA.78.7147.01A.11R.2039.07	586	1	TLS_Low
TCGA.69.7978.01A.11R.2187.07	5000	0	TLS_High
TCGA.55.6712.01A.11R.1858.07	171	0	TLS_High
TCGA.MP.A4TK.01A.11R.A24X.07	582	1	TLS_High
TCGA.44.2656.01A.02R.A278.07	5000	0	TLS_High
TCGA.75.7031.01A.11R.1949.07	5000	0	TLS_Low
TCGA.78.7158.01A.11R.2039.07	179	1	TLS_Low
TCGA.49.4507.01A.01R.1206.07	268	1	TLS_High
TCGA.55.8092.01A.11R.2241.07	154	0	TLS_High
TCGA.NJ.A4YQ.01A.11R.A262.07	5000	0	TLS_High
TCGA.91.8499.01A.11R.2403.07	5000	0	TLS_Low
TCGA.91.8497.01A.11R.2403.07	434	0	TLS_High
TCGA.49.6761.01A.31R.1949.07	5000	0	TLS_High
TCGA.53.7624.01A.11R.2066.07	1043	1	TLS_Low
TCGA.44.3919.01A.02R.1107.07	1026	0	TLS_High
TCGA.86.8281.01A.11R.2287.07	5000	0	TLS_Low
TCGA.67.3774.01A.01R.0946.07	5000	0	TLS_High
TCGA.05.4426.01A.01R.1206.07	5000	0	TLS_Low
TCGA.MP.A4TD.01A.32R.A262.07	307	1	TLS_High
TCGA.86.8055.01A.11R.2241.07	124	0	TLS_Low
TCGA.05.5428.01A.01R.1628.07	5000	0	TLS_Low
TCGA.75.6214.01A.41R.1949.07	1115	0	TLS_Low
TCGA.55.6642.01A.11R.1858.07	5000	0	TLS_Low
TCGA.69.8253.01A.11R.2287.07	5000	0	TLS_Low
TCGA.L9.A443.01A.12R.A24H.07	193	0	TLS_Low
TCGA.49.AAR9.01A.21R.A41B.07	260	1	TLS_Low
TCGA.91.6848.01A.11R.1949.07	5000	0	TLS_High
TCGA.MP.A4SV.01A.11R.A24X.07	2620	1	TLS_High
TCGA.38.4632.01A.01R.1755.07	1357	1	TLS_High
TCGA.05.4395.01A.01R.1206.07	0	1	TLS_Low
TCGA.49.AAR4.01A.12R.A41B.07	879	1	TLS_High
TCGA.95.8039.01A.11R.2241.07	5000	0	TLS_High
TCGA.64.1677.01A.01R.0946.07	628	1	TLS_High
TCGA.86.8075.01A.11R.2241.07	694	0	TLS_Low
TCGA.05.4427.01A.21R.1858.07	5000	0	TLS_Low
TCGA.50.6594.01A.11R.1755.07	370	1	TLS_Low
TCGA.53.A4EZ.01A.12R.A24X.07	5000	0	TLS_Low
TCGA.38.7271.01A.11R.2039.07	800	1	TLS_High
TCGA.MP.A4TJ.01A.51R.A262.07	339	1	TLS_High
TCGA.86.8585.01A.11R.2403.07	5000	0	TLS_High
TCGA.55.6982.01A.11R.1949.07	995	1	TLS_High
TCGA.05.4398.01A.01R.1206.07	5000	0	TLS_High
TCGA.97.A4M6.01A.11R.A24X.07	5000	0	TLS_High
TCGA.44.6775.01A.11R.A278.07	5000	0	TLS_Low
TCGA.L4.A4E5.01A.11R.A24X.07	5000	0	TLS_Low
TCGA.49.AAR0.01A.21R.A39D.07	5000	0	TLS_High
TCGA.35.4122.01A.01R.1107.07	5000	0	TLS_High
TCGA.O1.A52J.01A.11R.A262.07	1798	1	TLS_Low
TCGA.NJ.A7XG.01A.12R.A39D.07	5000	0	TLS_Low
TCGA.44.2656.01A.02R.0946.07	5000	0	TLS_High
TCGA.86.8054.01A.11R.2241.07	5000	0	TLS_Low
TCGA.50.5931.01A.11R.1755.07	434	1	TLS_Low
TCGA.55.8620.01A.11R.2403.07	375	0	TLS_Low
TCGA.69.8255.01A.11R.2287.07	5000	0	TLS_High
TCGA.62.A46Y.01A.11R.A24H.07	414	1	TLS_High
TCGA.80.5607.01A.31R.1949.07	5000	0	TLS_High
TCGA.86.A4P8.01A.11R.A24X.07	5000	0	TLS_High
TCGA.91.8496.01A.11R.2403.07	5000	0	TLS_Low
TCGA.93.A4JQ.01A.11R.A24X.07	5000	0	TLS_High
TCGA.69.A59K.01A.11R.A262.07	5000	0	TLS_High
TCGA.55.7281.01A.11R.2039.07	5000	0	TLS_High
TCGA.05.4397.01A.01R.1206.07	731	1	TLS_Low
TCGA.49.6767.01A.11R.1858.07	5000	0	TLS_High
TCGA.35.4123.01A.01R.1107.07	5000	0	TLS_High
TCGA.78.8648.01A.11R.2403.07	1209	1	TLS_High
TCGA.62.8394.01A.11R.2326.07	139	1	TLS_Low
TCGA.55.8204.01A.11R.2241.07	5000	0	TLS_Low
TCGA.MP.A4T9.01A.11R.A24X.07	1265	1	TLS_High
TCGA.MN.A4N1.01A.11R.A24X.07	5000	0	TLS_Low
TCGA.50.5942.01A.21R.1755.07	5000	0	TLS_Low
TCGA.44.6148.01A.11R.1755.07	5000	0	TLS_Low
TCGA.55.7903.01A.11R.2170.07	5000	0	TLS_Low
TCGA.NJ.A55O.01A.11R.A262.07	5000	0	TLS_Low
TCGA.44.6147.01A.11R.1755.07	5000	0	TLS_High
TCGA.78.7539.01A.11R.2066.07	5000	0	TLS_High
TCGA.55.6971.01A.11R.1949.07	5000	0	TLS_High
TCGA.75.5122.01A.01R.1755.07	5000	0	TLS_High
TCGA.62.A46U.01A.11R.A24H.07	5000	0	TLS_High
TCGA.86.8076.01A.31R.2241.07	5000	0	TLS_High
TCGA.55.7573.01A.11R.2039.07	5000	0	TLS_High
TCGA.67.3772.01A.01R.0946.07	5000	0	TLS_High
TCGA.97.7547.01A.11R.2039.07	5000	0	TLS_Low
TCGA.44.4112.01A.01R.1107.07	808	0	TLS_Low
TCGA.44.4112.01A.01R.A278.07	808	0	TLS_Low
TCGA.44.3917.01B.02R.A277.07	5000	0	TLS_Low
TCGA.78.7163.01A.12R.2066.07	5000	0	TLS_Low
TCGA.55.6970.01A.11R.1949.07	464	1	TLS_High
TCGA.99.8032.01A.11R.2241.07	5000	0	TLS_Low
TCGA.MP.A4T6.01A.32R.A262.07	1790	1	TLS_High
TCGA.55.8085.01A.11R.2241.07	5000	0	TLS_High
TCGA.78.7537.01A.11R.2066.07	1622	1	TLS_Low
TCGA.55.7994.01A.11R.2187.07	5000	0	TLS_High
TCGA.55.8094.01A.11R.2241.07	5000	0	TLS_Low
TCGA.05.4425.01A.01R.1755.07	5000	0	TLS_High
TCGA.44.3917.01A.01R.A278.07	5000	0	TLS_Low
TCGA.55.7914.01A.11R.2170.07	187	0	TLS_Low
TCGA.55.8514.01A.11R.2403.07	5000	0	TLS_Low
TCGA.05.4402.01A.01R.1206.07	244	1	TLS_Low
TCGA.69.7761.01A.11R.2170.07	5000	0	TLS_High
TCGA.50.5933.01A.11R.1755.07	2393	1	TLS_Low
TCGA.97.A4M5.01A.11R.A24X.07	5000	0	TLS_Low
TCGA.55.1594.01A.01R.0946.07	5000	0	TLS_Low
TCGA.44.4112.01B.06R.A277.07	808	0	TLS_Low
TCGA.44.8117.01A.11R.2241.07	5000	0	TLS_Low
TCGA.75.7025.01A.12R.1949.07	5000	0	TLS_High
TCGA.44.3918.01B.02R.A277.07	5000	0	TLS_High
TCGA.73.7499.01A.11R.2187.07	1531	0	TLS_High
TCGA.80.5608.01A.31R.1949.07	5000	0	TLS_Low
TCGA.MP.A4TH.01A.31R.A262.07	5000	0	TLS_High
TCGA.05.5429.01A.01R.1628.07	275	0	TLS_Low
TCGA.91.6830.01A.11R.1949.07	5000	0	TLS_High
TCGA.55.8619.01A.11R.2403.07	5000	0	TLS_High
TCGA.55.6979.01A.11R.1949.07	237	1	TLS_High
TCGA.86.8359.01A.11R.2326.07	444	0	TLS_Low
TCGA.95.8494.01A.11R.2326.07	5000	0	TLS_Low
TCGA.50.6590.01A.12R.1858.07	1288	1	TLS_High
TCGA.91.6829.01A.21R.1858.07	1258	1	TLS_Low
TCGA.55.7576.01A.11R.2066.07	5000	0	TLS_High
TCGA.55.8615.01A.11R.2403.07	5000	0	TLS_Low
TCGA.83.5908.01A.21R.2287.07	5000	0	TLS_High
TCGA.95.A4VN.01A.11R.A262.07	5000	0	TLS_High
TCGA.55.A492.01A.11R.A24H.07	5000	0	TLS_Low
TCGA.44.7672.01A.11R.2066.07	5000	0	TLS_High
TCGA.78.7633.01A.11R.2066.07	1528	0	TLS_Low
TCGA.05.4430.01A.02R.1206.07	5000	0	TLS_High
TCGA.55.A48X.01A.11R.A24H.07	5000	0	TLS_High
TCGA.NJ.A4YP.01A.11R.A262.07	5000	0	TLS_Low
TCGA.05.4420.01A.01R.1206.07	5000	0	TLS_Low
TCGA.44.2656.01B.06R.A277.07	5000	0	TLS_Low
TCGA.44.6146.01A.11R.A278.07	5000	0	TLS_Low
TCGA.44.6146.01B.04R.A277.07	5000	0	TLS_Low
TCGA.62.A46P.01A.11R.A24H.07	594	1	TLS_Low
TCGA.73.4676.01A.01R.1755.07	281	0	TLS_Low
TCGA.55.1596.01A.01R.0946.07	5000	0	TLS_Low
TCGA.55.8511.01A.11R.2403.07	5000	0	TLS_High
TCGA.44.5644.01A.21R.2039.07	5000	0	TLS_Low
TCGA.49.6742.01A.11R.1858.07	488	0	TLS_Low
TCGA.55.8512.01A.11R.2403.07	607	0	TLS_Low
TCGA.97.8179.01A.11R.2287.07	5000	0	TLS_Low
TCGA.95.7562.01A.11R.2241.07	87	1	TLS_High
TCGA.50.5072.01A.21R.1858.07	250	0	TLS_Low
TCGA.78.8662.01A.11R.2403.07	3361	1	TLS_Low
TCGA.75.5125.01A.01R.1755.07	2027	0	TLS_High
TCGA.MN.A4N5.01A.11R.A24X.07	5000	0	TLS_High
TCGA.86.8279.01A.11R.2287.07	5000	0	TLS_Low
TCGA.55.7724.01A.11R.2170.07	5000	0	TLS_High
TCGA.73.4662.01A.01R.1206.07	5000	0	TLS_High
TCGA.73.A9RS.01A.11R.A41B.07	340	0	TLS_Low
TCGA.78.8640.01A.11R.2403.07	5000	0	TLS_Low
TCGA.NJ.A4YI.01A.11R.A262.07	4	1	TLS_Low
TCGA.38.4631.01A.01R.1755.07	354	1	TLS_Low
TCGA.50.5930.01A.11R.1755.07	282	1	TLS_High
TCGA.05.4382.01A.01R.1206.07	5000	0	TLS_High
TCGA.L9.A5IP.01A.21R.A39D.07	58	1	TLS_Low
TCGA.64.5779.01A.01R.1628.07	5000	0	TLS_Low
TCGA.75.6212.01A.11R.1755.07	1516	0	TLS_High
TCGA.55.A4DF.01A.11R.A24H.07	440	0	TLS_High
TCGA.44.6774.01A.21R.1858.07	5000	0	TLS_Low
TCGA.78.7149.01A.11R.2039.07	5000	0	TLS_Low
TCGA.97.A4M2.01A.12R.A24X.07	5000	0	TLS_High
TCGA.38.A44F.01A.11R.A24H.07	5000	0	TLS_High
TCGA.44.6146.01A.11R.1755.07	5000	0	TLS_Low
TCGA.38.4629.01A.02R.1206.07	864	1	TLS_High
TCGA.38.4625.01A.01R.1206.07	5000	0	TLS_High
TCGA.50.5939.01A.11R.1628.07	460	1	TLS_High
TCGA.55.A48Y.01A.11R.A24H.07	5000	0	TLS_Low
TCGA.MP.A4SW.01A.21R.A24X.07	1778	1	TLS_High
TCGA.97.8176.01A.11R.2403.07	468	0	TLS_Low
TCGA.55.8089.01A.11R.2241.07	702	0	TLS_High
TCGA.64.1680.01A.02R.0946.07	5000	0	TLS_Low
TCGA.97.7552.01A.11R.2039.07	5000	0	TLS_High
TCGA.93.A4JP.01A.11R.A24X.07	5000	0	TLS_High
TCGA.69.7764.01A.11R.2170.07	5000	0	TLS_Low
TCGA.55.8096.01A.11R.2241.07	719	0	TLS_Low
TCGA.55.6987.01A.11R.1949.07	5000	0	TLS_High
TCGA.S2.AA1A.01A.12R.A39D.07	5000	0	TLS_High
TCGA.55.6980.01A.11R.1949.07	5000	0	TLS_High
TCGA.J2.8192.01A.11R.2241.07	5000	0	TLS_Low
TCGA.49.6744.01A.11R.1858.07	5000	0	TLS_High
TCGA.75.5146.01A.01R.1628.07	5000	0	TLS_High
TCGA.78.7162.01A.21R.2066.07	3169	1	TLS_High
TCGA.55.7911.01A.11R.2170.07	5000	0	TLS_High
TCGA.L4.A4E6.01A.11R.A24H.07	5000	0	TLS_High
TCGA.MP.A4T4.01A.11R.A262.07	2617	1	TLS_High
TCGA.64.5781.01A.01R.1628.07	5000	0	TLS_High
TCGA.05.4422.01A.01R.1206.07	5000	0	TLS_Low
TCGA.44.3396.01A.01R.1206.07	5000	0	TLS_High
TCGA.55.A4DG.01A.11R.A24H.07	5000	0	TLS_High
TCGA.75.7027.01A.11R.1949.07	5000	0	TLS_Low
TCGA.55.8506.01A.11R.2403.07	5000	0	TLS_Low
TCGA.MP.A4T7.01A.11R.A24X.07	167	1	TLS_High
TCGA.86.A4D0.01A.11R.A24H.07	116	0	TLS_Low
TCGA.86.7953.01A.11R.2187.07	5000	0	TLS_High
TCGA.78.7540.01A.11R.2066.07	1197	0	TLS_Low
TCGA.55.7816.01A.11R.2170.07	468	0	TLS_High
TCGA.78.7159.01A.11R.2039.07	5000	0	TLS_Low
TCGA.44.6778.01A.11R.1858.07	5000	0	TLS_High
TCGA.44.6775.01A.11R.1858.07	5000	0	TLS_Low
TCGA.69.7974.01A.11R.2187.07	5000	0	TLS_High
TCGA.78.7535.01A.11R.2066.07	949	1	TLS_Low
TCGA.73.4666.01A.01R.1206.07	5000	0	TLS_High
TCGA.50.5068.01A.01R.1628.07	1499	1	TLS_High
TCGA.35.5375.01A.01R.1628.07	5000	0	TLS_High
TCGA.L9.A7SV.01A.11R.A39D.07	5000	0	TLS_Low
TCGA.91.6835.01A.11R.1858.07	5000	0	TLS_High
TCGA.71.8520.01A.11R.2403.07	210	0	TLS_Low
TCGA.44.6777.01A.11R.1858.07	987	1	TLS_High
TCGA.97.7553.01A.21R.2039.07	5000	0	TLS_High
TCGA.62.8398.01A.11R.2326.07	444	1	TLS_Low
TCGA.53.7813.01A.11R.2170.07	5000	0	TLS_Low
TCGA.97.8171.01A.11R.2287.07	5000	0	TLS_Low
TCGA.62.8402.01A.11R.2326.07	1498	0	TLS_High
TCGA.55.A57B.01A.12R.A39D.07	5000	0	TLS_Low
TCGA.67.3773.01A.01R.0946.07	5000	0	TLS_High
TCGA.95.7567.01A.11R.2066.07	5000	0	TLS_High
TCGA.38.4626.01A.01R.1206.07	5000	0	TLS_Low
TCGA.J2.8194.01A.11R.2241.07	5000	0	TLS_Low
TCGA.50.5944.01A.11R.1755.07	5000	0	TLS_Low
TCGA.75.6211.01A.11R.1755.07	5000	0	TLS_Low
TCGA.50.5066.01A.01R.1628.07	5000	0	TLS_High
TCGA.55.6986.01A.11R.1949.07	5000	0	TLS_Low
TCGA.86.8056.01A.11R.2241.07	5000	0	TLS_Low
TCGA.73.4677.01A.01R.1206.07	38	1	TLS_Low
TCGA.97.A4M3.01A.11R.A24X.07	5000	0	TLS_Low
TCGA.05.4249.01A.01R.1107.07	5000	0	TLS_High
TCGA.78.7145.01A.11R.2039.07	826	1	TLS_Low
TCGA.55.6978.01A.11R.1949.07	176	1	TLS_High
TCGA.49.AARO.01A.12R.A41B.07	5000	0	TLS_High
TCGA.67.4679.01B.01R.1755.07	5000	0	TLS_Low
TCGA.71.6725.01A.11R.1858.07	5000	0	TLS_Low
TCGA.50.8460.01A.11R.2326.07	5000	0	TLS_High
TCGA.86.8358.01A.11R.2326.07	5000	0	TLS_Low
TCGA.78.7143.01A.11R.2039.07	4961	1	TLS_Low
TCGA.55.6983.01A.11R.1949.07	5000	0	TLS_High
TCGA.49.4486.01A.01R.1206.07	2318	1	TLS_Low
TCGA.L9.A444.01A.21R.A24H.07	5000	0	TLS_High
TCGA.86.6851.01A.11R.1949.07	5000	0	TLS_High
TCGA.86.7714.01A.12R.2170.07	625	0	TLS_Low
TCGA.49.AAR3.01A.11R.A41B.07	5000	0	TLS_High
TCGA.75.6207.01A.11R.1755.07	5000	0	TLS_Low
TCGA.44.7669.01A.21R.2066.07	574	1	TLS_Low
TCGA.44.6145.01A.11R.1755.07	5000	0	TLS_High
TCGA.62.8395.01A.11R.2326.07	5000	0	TLS_Low
TCGA.05.4424.01A.22R.1858.07	5000	0	TLS_High
TCGA.55.8090.01A.11R.2241.07	598	0	TLS_Low
TCGA.62.8399.01A.21R.2326.07	5000	0	TLS_Low
TCGA.NJ.A4YF.01A.12R.A262.07	5000	0	TLS_Low
TCGA.44.8119.01A.11R.2241.07	5000	0	TLS_Low
TCGA.55.8299.01A.11R.2287.07	469	0	TLS_High
TCGA.05.5423.01A.01R.1628.07	5000	0	TLS_High
TCGA.05.4244.01A.01R.1107.07	5000	0	TLS_Low
TCGA.95.A4VP.01A.21R.A262.07	5000	0	TLS_High
TCGA.86.A4P7.01A.11R.A24X.07	5000	0	TLS_High
TCGA.50.5045.01A.01R.1628.07	2174	1	TLS_High
TCGA.50.5049.01A.01R.1628.07	5000	0	TLS_High
TCGA.69.8453.01A.12R.2326.07	5000	0	TLS_High
TCGA.78.7161.01A.11R.2039.07	291	0	TLS_Low
TCGA.55.8203.01A.11R.2241.07	5000	0	TLS_High
TCGA.55.A491.01A.11R.A24H.07	5000	0	TLS_High
TCGA.91.6828.01A.11R.1858.07	5000	0	TLS_High
TCGA.55.A494.01A.11R.A24X.07	5000	0	TLS_Low
TCGA.49.AARN.01A.21R.A41B.07	1135	1	TLS_Low
TCGA.55.5899.01A.11R.1628.07	5000	0	TLS_Low
TCGA.MP.A4TC.01A.11R.A24X.07	74	1	TLS_High
TCGA.55.7725.01A.11R.2170.07	5000	0	TLS_High
TCGA.05.4384.01A.01R.1755.07	5000	0	TLS_Low
TCGA.78.7150.01A.21R.2039.07	666	1	TLS_Low
TCGA.99.7458.01A.11R.2039.07	5000	0	TLS_High
TCGA.49.4512.01A.21R.1858.07	905	1	TLS_Low
TCGA.44.7660.01A.11R.2066.07	5000	0	TLS_Low
TCGA.49.4505.01A.01R.1206.07	428	1	TLS_High
TCGA.50.6597.01A.11R.1858.07	1268	0	TLS_High
TCGA.62.A471.01A.12R.A24H.07	5000	0	TLS_Low
TCGA.64.5778.01A.01R.1628.07	5000	0	TLS_High
TCGA.55.7726.01A.11R.2170.07	5000	0	TLS_Low
TCGA.49.AARQ.01A.11R.A41B.07	5000	0	TLS_High
TCGA.99.8033.01A.11R.2241.07	656	0	TLS_High
TCGA.62.8397.01A.11R.2326.07	5000	0	TLS_Low
TCGA.50.6591.01A.11R.1755.07	119	1	TLS_Low
TCGA.55.8206.01A.11R.2241.07	5000	0	TLS_Low
TCGA.49.AARR.01A.11R.A41B.07	5000	0	TLS_High
TCGA.55.8614.01A.11R.2403.07	5000	0	TLS_Low
TCGA.99.8028.01A.11R.2241.07	5000	0	TLS_High
TCGA.91.6847.01A.11R.1949.07	5000	0	TLS_Low
TCGA.86.7711.01A.11R.2066.07	1046	0	TLS_Low
TCGA.44.6147.01A.11R.A278.07	5000	0	TLS_Low
TCGA.55.8208.01A.11R.2241.07	5000	0	TLS_High
TCGA.05.5420.01A.01R.1628.07	5000	0	TLS_High
TCGA.78.7156.01A.11R.2039.07	976	1	TLS_Low
TCGA.97.8174.01A.11R.2287.07	164	1	TLS_High
TCGA.MP.A4SY.01A.21R.A24X.07	1501	1	TLS_Low
TCGA.44.6147.01B.06R.A277.07	5000	0	TLS_High
TCGA.55.8621.01A.11R.2403.07	5000	0	TLS_High
TCGA.91.6849.01A.11R.1949.07	5000	0	TLS_High
TCGA.44.7670.01A.11R.2066.07	5000	0	TLS_Low
TCGA.MP.A4TF.01A.11R.A262.07	336	1	TLS_Low
TCGA.86.8669.01A.11R.2403.07	5000	0	TLS_Low
TCGA.44.8120.01A.11R.2241.07	5000	0	TLS_Low
TCGA.99.8025.01A.11R.2241.07	5000	0	TLS_Low
TCGA.NJ.A55R.01A.11R.A262.07	5000	0	TLS_Low
TCGA.55.8302.01A.11R.2326.07	5000	0	TLS_High
TCGA.64.1679.01A.21R.2066.07	5000	0	TLS_Low
TCGA.86.A456.01A.11R.A24H.07	5000	0	TLS_High
TCGA.50.6595.01A.12R.1858.07	189	1	TLS_High
TCGA.78.8660.01A.11R.2403.07	321	1	TLS_High
TCGA.50.7109.01A.11R.2039.07	308	0	TLS_High
TCGA.44.A479.01A.31R.A24H.07	5000	0	TLS_High
TCGA.75.6205.01A.11R.1755.07	5000	0	TLS_High
TCGA.05.5425.01A.02R.1628.07	5000	0	TLS_High
TCGA.05.4417.01A.22R.1858.07	5000	0	TLS_High
TCGA.49.6743.01A.11R.1858.07	5000	0	TLS_High
TCGA.69.7979.01A.11R.2187.07	5000	0	TLS_Low
TCGA.78.8655.01A.11R.2403.07	5000	0	TLS_High
TCGA.05.4389.01A.01R.1206.07	5000	0	TLS_High
TCGA.55.6975.01A.11R.1949.07	118	1	TLS_Low
TCGA.44.A47B.01A.11R.A24H.07	5000	0	TLS_Low
TCGA.75.5126.01A.01R.1755.07	5000	0	TLS_High
TCGA.95.7948.01A.11R.2187.07	5000	0	TLS_Low
TCGA.49.AAQV.01A.11R.A39D.07	677	1	TLS_High
TCGA.55.8510.01A.11R.2403.07	5000	0	TLS_High
TCGA.L9.A8F4.01A.11R.A39D.07	5000	0	TLS_High
TCGA.73.7498.01A.12R.2187.07	5000	0	TLS_Low
TCGA.49.6745.01A.11R.1858.07	5000	0	TLS_High
TCGA.73.4675.01A.01R.1206.07	922	0	TLS_Low
TCGA.44.3918.01A.01R.1107.07	5000	0	TLS_High
TCGA.49.4490.01A.21R.1858.07	385	1	TLS_Low
TCGA.44.3918.01A.01R.A278.07	5000	0	TLS_High
TCGA.55.6968.01A.11R.1949.07	1293	1	TLS_Low
TCGA.44.A47A.01A.21R.A24H.07	5000	0	TLS_High
TCGA.44.7667.01A.31R.2066.07	5000	0	TLS_Low
TCGA.NJ.A4YG.01A.22R.A262.07	5000	0	TLS_Low
TCGA.MP.A4T8.01A.11R.A24X.07	161	1	TLS_Low
TCGA.69.7760.01A.11R.2170.07	5000	0	TLS_Low
TCGA.MP.A5C7.01A.11R.A262.07	5000	0	TLS_Low
TCGA.MP.A4TA.01A.21R.A24X.07	950	1	TLS_Low
TCGA.49.4501.01A.01R.1206.07	1421	1	TLS_High
TCGA.55.6981.01A.11R.1949.07	1379	1	TLS_Low
TCGA.44.2655.01A.01R.0946.07	5000	0	TLS_High
TCGA.91.A4BD.01A.11R.A24H.07	5000	0	TLS_Low
TCGA.97.8177.01A.11R.2287.07	5000	0	TLS_High
TCGA.67.6217.01A.11R.1755.07	5000	0	TLS_High
TCGA.55.7284.01B.11R.2241.07	243	0	TLS_Low
TCGA.86.7955.01A.11R.2187.07	5000	0	TLS_Low
TCGA.91.6836.01A.21R.1858.07	5000	0	TLS_Low
TCGA.67.3771.01A.01R.0946.07	5000	0	TLS_High
TCGA.50.6592.01A.11R.1755.07	777	1	TLS_High
TCGA.86.8674.01A.21R.2403.07	5000	0	TLS_Low
TCGA.86.7954.01A.11R.2187.07	5000	0	TLS_High
TCGA.J2.A4AD.01A.11R.A24H.07	550	0	TLS_Low
TCGA.97.7546.01A.11R.2039.07	5000	0	TLS_High
TCGA.55.A48Z.01A.12R.A24X.07	5000	0	TLS_Low
TCGA.69.7763.01A.11R.2170.07	5000	0	TLS_Low
TCGA.44.5643.01A.01R.1628.07	5000	0	TLS_High

## Sheet: Fig. 2C_2I_2J_2K_2L
Patient	Number	TLS_Group	ACAT1_Group	TLS&ACAT1_Group	ACAT1_IHC_Score	ACAT1_IHC_Group	TLS_Group_3	TLS-	eTLS	pTLS	sTLS	Death	Time (day)
S2013-00104	TMA1-A01	TLS_positive	ACAT1_Low	A-_pTLS	0	1	2			1		alive	2034
S2013-00240	TMA1-A04	TLS_positive	ACAT1_Low	A-_sTLS	0	1	3				1	alive	2033
S2013-00348	TMA1-A05	TLS_negative	ACAT1_High	A+_TLS-	2	2	0	1				alive	2032
S2013-00351	TMA1-A06	TLS_positive	ACAT1_Low	A-_sTLS	1	1	3				1	alive	2032
S2013-00397	TMA1-A07	TLS_negative	ACAT1_Low	A-_TLS-	0	1	0	1				death	479
S2013-00521	TMA1-A11	TLS_negative	ACAT1_Low	A-_TLS-	0	1	0	1				alive	2031
S2013-00640	TMA1-A12	TLS_negative	ACAT1_Low	A-_TLS-	0	1	0	1				alive	2030
S2013-00912	TMA1-A15	TLS_negative	ACAT1_High	A+_TLS-	2	2	0	1				alive	2028
S2013-01538	TMA1-A18	TLS_negative	ACAT1_Low	A-_TLS-	1	1	0	1				alive	2021
S2013-01597	TMA1-B01	TLS_negative	ACAT1_High	A+_TLS-	2	2	0	1				alive	2021
S2013-01633	TMA1-B02	TLS_positive	ACAT1_Low	A-_eTLS	1	1	1		1			alive	2021
S2013-01753	TMA1-B03	TLS_negative	ACAT1_Low	A-_TLS-	1	1	0	1				alive	2018
S2013-01956	TMA1-B05	TLS_positive	ACAT1_Low	A-_eTLS	0	1	1		1			alive	2016
S2013-02119	TMA1-B06	TLS_positive	ACAT1_Low	A-_eTLS	0	1	1		1			alive	2015
S2013-02359	TMA1-B07	TLS_negative	ACAT1_High	A+_TLS-	2	2	0	1				alive	2011
S2013-02649	TMA1-B09	TLS_positive	ACAT1_Low	A-_sTLS	0	1	3				1	alive	2009
S2013-02652	TMA1-B10	TLS_positive	ACAT1_Low	A-_eTLS	0	1	1		1			alive	2009
S2013-02828	TMA1-B12	TLS_negative	ACAT1_High	A+_TLS-	3	2	0	1				alive	2008
S2013-02830	TMA1-B13	TLS_negative	ACAT1_Low	A-_TLS-	1	1	0	1				alive	2008
S2013-02842	TMA1-B14	TLS_positive	ACAT1_Low	A-_pTLS	0	1	2			1		alive	2008
S2013-02947	TMA1-B15	TLS_negative	ACAT1_High	A+_TLS-	2	2	0	1				death	1065
S2013-03013	TMA1-B16	TLS_positive	ACAT1_Low	A-_eTLS	1	1	1		1			alive	2007
S2013-03014	TMA1-B17	TLS_negative	ACAT1_High	A+_TLS-	2	2	0	1				alive	2007
S2013-03085	TMA1-B18	TLS_negative	ACAT1_High	A+_TLS-	2	2	0	1				death	365
S2013-03257	TMA1-C03	TLS_negative	ACAT1_Low	A-_TLS-	0	1	0	1				alive	2003
S2013-03379	TMA1-C04	TLS_negative	ACAT1_Low	A-_TLS-	1	1	0	1				alive	2002
S2013-03560	TMA1-C05	TLS_positive	ACAT1_Low	A-_sTLS	0	1	3				1	alive	2000
S2013-03963	TMA1-C07	TLS_negative	ACAT1_Low	A-_TLS-	0	1	0	1				alive	1988
S2013-04108	TMA1-C09	TLS_positive	ACAT1_Low	A-_eTLS	0	1	1		1			alive	1987
S2013-04483	TMA1-C11	TLS_negative	ACAT1_High	A+_TLS-	2	2	0	1				death	126
S2013-04602	TMA1-C12	TLS_negative	ACAT1_High	A+_TLS-	2	2	0	1				alive	1982
S2013-04984	TMA1-C14	TLS_positive	ACAT1_Low	A-_eTLS	1	1	1		1			alive	1979
S2013-05429	TMA1-C16	TLS_positive	ACAT1_High	A+_eTLS	2	2	1		1			alive	1974
S2013-05774	TMA1-C18	TLS_negative	ACAT1_High	A+_TLS-	2	2	0	1				alive	1969
S2013-05888	TMA1-D01	TLS_positive	ACAT1_Low	A-_eTLS	1	1	1		1			alive	1968
S2013-06326	TMA1-D03	TLS_negative	ACAT1_Low	A-_TLS-	0	1	0	1				alive	1965
S2013-06511	TMA1-D05	TLS_negative	ACAT1_High	A+_TLS-	2	2	0	1				alive	1962
S2013-06553	TMA1-D06	TLS_negative	ACAT1_High	A+_TLS-	2	2	0	1				alive	1962
S2013-06766	TMA1-D07	TLS_positive	ACAT1_High	A+_sTLS	3	2	3				1	alive	1960
S2013-06977	TMA1-D08	TLS_negative	ACAT1_Low	A-_TLS-	1	1	0	1				alive	1959
S2013-07280	TMA1-D10	TLS_positive	ACAT1_Low	A-_eTLS	0	1	1		1			alive	1955
S2013-07325	TMA1-D11	TLS_positive	ACAT1_Low	A-_pTLS	0	1	2			1		alive	1955
S2013-07378	TMA1-D13	TLS_negative	ACAT1_High	A+_TLS-	3	2	0	1				alive	1954
S2013-07546	TMA1-D15	TLS_positive	ACAT1_Low	A-_sTLS	1	1	3				1	alive	1953
S2013-07844	TMA1-D18	TLS_positive	ACAT1_High	A+_sTLS	3	2	3				1	death	582
S2013-07869	TMA1-E01	TLS_negative	ACAT1_Low	A-_TLS-	1	1	0	1				alive	1951
S2013-08002	TMA1-E02	TLS_positive	ACAT1_Low	A-_sTLS	0	1	3				1	alive	1920
S2013-08176	TMA1-E04	TLS_positive	ACAT1_Low	A-_sTLS	0	1	3				1	alive	1947
S2013-08347	TMA1-E05	TLS_negative	ACAT1_Low	A-_TLS-	0	1	0	1				alive	1946
S2013-08461	TMA1-E06	TLS_positive	ACAT1_High	A+_sTLS	3	2	3				1	alive	1946
S2013-08464	TMA1-E07	TLS_positive	ACAT1_Low	A-_eTLS	1	1	1		1			alive	1946
S2013-08510	TMA1-E09	TLS_negative	ACAT1_Low	A-_TLS-	1	1	0	1				alive	1942
S2013-08569	TMA1-E11	TLS_negative	ACAT1_High	A+_TLS-	3	2	0	1				death	693
S2013-08658	TMA1-E12	TLS_positive	ACAT1_High	A+_eTLS	3	2	1		1			alive	1941
S2013-08987	TMA1-E14	TLS_negative	ACAT1_High	A+_TLS-	2	2	0	1				alive	1939
S2013-09072	TMA1-E15	TLS_negative	ACAT1_High	A+_TLS-	2	2	0	1				alive	1939
S2013-09075	TMA1-E16	TLS_positive	ACAT1_Low	A-_eTLS	1	1	1		1			alive	1939
S2013-09089	TMA1-E17	TLS_negative	ACAT1_Low	A-_TLS-	1	1	0	1				alive	1938
S2013-09143	TMA1-E18	TLS_negative	ACAT1_High	A+_TLS-	2	2	0	1				alive	1938
S2013-09208	TMA1-F01	TLS_negative	ACAT1_Low	A-_TLS-	1	1	0	1				alive	1937
S2013-09223	TMA1-F02	TLS_positive	ACAT1_Low	A-_pTLS	0	1	2			1		alive	1937
S2013-09662	TMA1-F03	TLS_positive	ACAT1_Low	A-_eTLS	0	1	1		1			death	720
S2013-09669	TMA1-F04	TLS_negative	ACAT1_Low	A-_TLS-	0	1	0	1				alive	1932
S2013-09871	TMA1-F08	TLS_negative	ACAT1_Low	A-_TLS-	1	1	0	1				alive	1931
S2013-10100	TMA1-F09	TLS_positive	ACAT1_Low	A-_pTLS	0	1	2			1		alive	1930
S2013-10119	TMA1-F12	TLS_negative	ACAT1_Low	A-_TLS-	0	1	0	1				alive	1929
S2013-10120	TMA1-F13	TLS_positive	ACAT1_Low	A-_sTLS	1	1	3				1	alive	1929
S2013-10713	TMA1-F16	TLS_positive	ACAT1_Low	A-_pTLS	0	1	2			1		alive	1923
S2013-10732	TMA1-F17	TLS_negative	ACAT1_High	A+_TLS-	3	2	0	1				alive	1923
S2013-11167	TMA1-G01	TLS_positive	ACAT1_Low	A-_pTLS	0	1	2			1		alive	1917
S2013-11610	TMA1-G02	TLS_negative	ACAT1_High	A+_TLS-	2	2	0	1				alive	1912
S2013-11844	TMA1-G03	TLS_negative	ACAT1_Low	A-_TLS-	1	1	0	1				alive	1911
S2013-11872	TMA1-G04	TLS_negative	ACAT1_Low	A-_TLS-	1	1	0	1				alive	1911
S2013-12093	TMA1-G05	TLS_positive	ACAT1_Low	A-_eTLS	0	1	1		1			alive	1909
S2013-12277	TMA1-G08	TLS_positive	ACAT1_Low	A-_pTLS	1	1	2			1		alive	1906
S2013-12285	TMA1-G09	TLS_positive	ACAT1_Low	A-_eTLS	1	1	1		1			alive	1906
S2013-12647	TMA1-G12	TLS_negative	ACAT1_High	A+_TLS-	2	2	0	1				death	1661
S2013-12825	TMA1-G13	TLS_positive	ACAT1_Low	A-_eTLS	1	1	1		1			alive	1903
S2013-13374	TMA1-G16	TLS_positive	ACAT1_High	A+_eTLS	3	2	1		1			alive	1897
S2013-13380	TMA1-G18	TLS_negative	ACAT1_High	A+_TLS-	2	2	0	1				alive	1897
S2013-13389	TMA1-H01	TLS_positive	ACAT1_Low	A-_pTLS	0	1	2			1		alive	1897
S2013-13399	TMA1-H02	TLS_positive	ACAT1_Low	A-_pTLS	0	1	2			1		alive	1897
S2013-13455	TMA1-H04	TLS_negative	ACAT1_High	A+_TLS-	2	2	0	1				alive	1897
S2013-13639	TMA1-H06	TLS_negative	ACAT1_High	A+_TLS-	2	2	0	1				alive	1896
S2013-13644	TMA1-H07	TLS_positive	ACAT1_Low	A-_pTLS	1	1	2			1		alive	1896
S2013-13775	TMA1-H08	TLS_positive	ACAT1_Low	A-_sTLS	1	1	3				1	alive	1895
S2013-13854	TMA1-H09	TLS_positive	ACAT1_Low	A-_sTLS	0	1	3				1	alive	1892
S2013-14014	TMA1-H10	TLS_negative	ACAT1_High	A+_TLS-	3	2	0	1				alive	1891
S2013-14386	TMA1-H12	TLS_positive	ACAT1_Low	A-_pTLS	0	1	2			1		death	701
S2013-14618	TMA1-H13	TLS_positive	ACAT1_Low	A-_sTLS	1	1	3				1	alive	1885
S2013-14631	TMA1-H14	TLS_negative	ACAT1_High	A+_TLS-	2	2	0	1				alive	1885
S2013-14641	TMA1-H15	TLS_negative	ACAT1_High	A+_TLS-	2	2	0	1				alive	1885
S2013-15179	TMA1-I01	TLS_positive	ACAT1_Low	A-_sTLS	0	1	3				1	alive	1881
S2013-15256	TMA1-I02	TLS_positive	ACAT1_Low	A-_eTLS	1	1	1		1			alive	1881
S2013-15364	TMA1-I03	TLS_positive	ACAT1_Low	A-_sTLS	0	1	3				1	alive	1880
S2013-15486	TMA1-I04	TLS_negative	ACAT1_Low	A-_TLS-	1	1	0	1				alive	1879
S2013-15639	TMA1-I05	TLS_positive	ACAT1_High	A+_pTLS	2	2	2			1		alive	1875
S2013-15753	TMA1-I06	TLS_negative	ACAT1_Low	A-_TLS-	0	1	0	1				alive	1874
S2013-15804	TMA1-I07	TLS_positive	ACAT1_High	A+_eTLS	2	2	1		1			alive	1874
S2013-15943	TMA1-I08	TLS_negative	ACAT1_High	A+_TLS-	3	2	0	1				alive	1871
S2013-16109	TMA1-I09	TLS_negative	ACAT1_High	A+_TLS-	2	2	0	1				alive	1870
S2013-16133	TMA1-I10	TLS_negative	ACAT1_Low	A-_TLS-	0	1	0	1				death	660
S2013-16304	TMA1-I13	TLS_positive	ACAT1_High	A+_eTLS	3	2	1		1			alive	1869
S2013-16436	TMA1-I14	TLS_negative	ACAT1_High	A+_TLS-	2	2	0	1				alive	1868
S2013-16442	TMA1-I15	TLS_negative	ACAT1_Low	A-_TLS-	0	1	0	1				alive	1442
S2013-16454	TMA1-I17	TLS_positive	ACAT1_High	A+_sTLS	3	2	3				1	alive	1868
S2013-16595	TMA1-J01	TLS_negative	ACAT1_Low	A-_TLS-	0	1	0	1				death	1076
S2013-16806	TMA1-J03	TLS_negative	ACAT1_Low	A-_TLS-	0	1	0	1				death	420
S2013-16895	TMA1-J05	TLS_positive	ACAT1_Low	A-_pTLS	1	1	2			1		alive	1864
S2013-17069	TMA1-J08	TLS_negative	ACAT1_Low	A-_TLS-	1	1	0	1				alive	1862
S2013-17083	TMA1-J09	TLS_negative	ACAT1_Low	A-_TLS-	1	1	0	1				alive	1862
S2013-17215	TMA1-J11	TLS_negative	ACAT1_High	A+_TLS-	3	2	0	1				alive	1862
S2013-17226	TMA1-J12	TLS_positive	ACAT1_High	A+_sTLS	2	2	3				1	alive	1861
S2013-17329	TMA1-J13	TLS_negative	ACAT1_Low	A-_TLS-	1	1	0	1				alive	1861
S2013-17577	TMA1-J16	TLS_positive	ACAT1_High	A+_eTLS	2	2	1		1			alive	1857
S2013-17670	TMA1-J18	TLS_positive	ACAT1_Low	A-_eTLS	1	1	1		1			alive	1856
S2013-17853	TMA2-A02	TLS_positive	ACAT1_Low	A-_sTLS	0	1	3				1	alive	1855
S2013-17927	TMA2-A04	TLS_negative	ACAT1_High	A+_TLS-	2	2	0	1				alive	1855
S2013-17961	TMA2-A05	TLS_negative	ACAT1_High	A+_TLS-	2	2	0	1				alive	1855
S2013-17964	TMA2-A06	TLS_negative	ACAT1_High	A+_TLS-	3	2	0	1				alive	1855
S2013-18625	TMA2-A09	TLS_negative	ACAT1_High	A+_TLS-	3	2	0	1				alive	1848
S2013-18634	TMA2-A10	TLS_negative	ACAT1_Low	A-_TLS-	1	1	0	1				alive	1848
S2013-18678	TMA2-A11	TLS_positive	ACAT1_Low	A-_eTLS	1	1	1		1			alive	1848
S2013-18694	TMA2-A12	TLS_negative	ACAT1_High	A+_TLS-	2	2	0	1				alive	1848
S2013-18833	TMA2-A14	TLS_negative	ACAT1_High	A+_TLS-	2	2	0	1				death	1360
S2013-18921	TMA2-B01	TLS_positive	ACAT1_Low	A-_sTLS	1	1	3				1	alive	1846
S2013-18944	TMA2-B02	TLS_negative	ACAT1_High	A+_TLS-	2	2	0	1				alive	1846
S2013-19439	TMA2-B04	TLS_positive	ACAT1_Low	A-_sTLS	0	1	3				1	alive	1841
S2013-19466	TMA2-B05	TLS_negative	ACAT1_Low	A-_TLS-	1	1	0	1				death	958
S2013-19902	TMA2-B06	TLS_negative	ACAT1_High	A+_TLS-	2	2	0	1				alive	1836
S2013-19942	TMA2-B07	TLS_positive	ACAT1_Low	A-_pTLS	1	1	2			1		death	1075
S2013-19956	TMA2-B08	TLS_positive	ACAT1_High	A+_pTLS	3	2	2			1		alive	1836
S2013-20141	TMA2-B09	TLS_negative	ACAT1_Low	A-_TLS-	1	1	0	1				alive	1834
S2013-20279	TMA2-B10	TLS_negative	ACAT1_Low	A-_TLS-	1	1	0	1				alive	1833
S2013-20301	TMA2-B11	TLS_positive	ACAT1_Low	A-_eTLS	1	1	1		1			alive	1833
S2013-20302	TMA2-B12	TLS_positive	ACAT1_Low	A-_sTLS	0	1	3				1	alive	1833
S2013-20303	TMA2-B13	TLS_positive	ACAT1_Low	A-_eTLS	1	1	1		1			alive	1833
S2013-20447	TMA2-B14	TLS_negative	ACAT1_Low	A-_TLS-	1	1	0	1				alive	1832
S2013-20505	TMA2-C01	TLS_positive	ACAT1_Low	A-_pTLS	1	1	2			1		alive	1832
S2013-20590	TMA2-C02	TLS_positive	ACAT1_High	A+_pTLS	2	2	2			1		alive	1829
S2013-20634	TMA2-C03	TLS_negative	ACAT1_High	A+_TLS-	2	2	0	1				alive	1829
S2013-20635	TMA2-C04	TLS_positive	ACAT1_High	A+_eTLS	2	2	1		1			alive	1829
S2013-20856	TMA2-C05	TLS_positive	ACAT1_High	A+_eTLS	3	2	1		1			alive	1827
S2013-20867	TMA2-C06	TLS_negative	ACAT1_High	A+_TLS-	3	2	0	1				alive	1827
S2013-21148	TMA2-C10	TLS_positive	ACAT1_High	A+_sTLS	3	2	3				1	alive	1825
S2013-21215	TMA2-C11	TLS_negative	ACAT1_High	A+_TLS-	2	2	0	1				alive	1825
S2013-21280	TMA2-C12	TLS_positive	ACAT1_High	A+_sTLS	3	2	3				1	alive	1822
S2013-21301	TMA2-C13	TLS_negative	ACAT1_High	A+_TLS-	2	2	0	1				alive	1822
S2013-00108	TMA2-D01	TLS_negative	ACAT1_Low	A-_TLS-	1	1	0	1				death	1151
S2013-00463	TMA2-D02	TLS_positive	ACAT1_High	A+_eTLS	2	2	1		1			alive	2032
S2013-01086	TMA2-D03	TLS_positive	ACAT1_High	A+_eTLS	3	2	1		1			alive	2025
S2013-02337	TMA2-D04	TLS_negative	ACAT1_High	A+_TLS-	3	2	0	1				death	310
S2013-02389	TMA2-D05	TLS_positive	ACAT1_High	A+_eTLS	2	2	1		1			alive	2011
S2013-02946	TMA2-D06	TLS_negative	ACAT1_High	A+_TLS-	3	2	0	1				death	366
S2013-03495	TMA2-D08	TLS_positive	ACAT1_High	A+_sTLS	3	2	3				1	alive	2001
S2013-04037	TMA2-D09	TLS_positive	ACAT1_High	A+_pTLS	3	2	2			1		alive	1988
S2013-04140	TMA2-D12	TLS_positive	ACAT1_High	A+_eTLS	3	2	1		1			alive	1987
S2013-04413	TMA2-D13	TLS_positive	ACAT1_High	A+_eTLS	3	2	1		1			alive	1983
S2013-05040	TMA2-D14	TLS_negative	ACAT1_High	A+_TLS-	2	2	0	1				alive	1976
S2013-05615	TMA2-E02	TLS_positive	ACAT1_Low	A-_sTLS	1	1	3				1	alive	1972
S2013-05856	TMA2-E03	TLS_negative	ACAT1_High	A+_TLS-	3	2	0	1				alive	1969
S2013-06934	TMA2-E05	TLS_negative	ACAT1_High	A+_TLS-	2	2	0	1				alive	1959
S2013-08157	TMA2-E07	TLS_negative	ACAT1_High	A+_TLS-	2	2	0	1				death	547
S2013-08323	TMA2-E08	TLS_negative	ACAT1_High	A+_TLS-	3	2	0	1				alive	1946
S2013-08328	TMA2-E09	TLS_positive	ACAT1_High	A+_sTLS	2	2	3				1	alive	1946
S2013-08934	TMA2-E11	TLS_positive	ACAT1_Low	A-_sTLS	1	1	3				1	alive	1939
S2013-10121	TMA2-F01	TLS_negative	ACAT1_High	A+_TLS-	3	2	0	1				death	360
S2013-10123	TMA2-F02	TLS_negative	ACAT1_Low	A-_TLS-	0	1	0	1				alive	1929
S2013-11201	TMA2-F04	TLS_negative	ACAT1_High	A+_TLS-	2	2	0	1				death	990
S2013-12392	TMA2-F05	TLS_positive	ACAT1_High	A+_pTLS	3	2	2			1		alive	1906
S2013-12943	TMA2-F06	TLS_negative	ACAT1_High	A+_TLS-	3	2	0	1				death	349
S2013-13968	TMA2-F08	TLS_negative	ACAT1_High	A+_TLS-	3	2	0	1				death	1101
S2013-16157	TMA2-F14	TLS_positive	ACAT1_High	A+_eTLS	3	2	1		1			death	720
S2013-17930	TMA2-G04	TLS_negative	ACAT1_High	A+_TLS-	3	2	0	1				alive	1855
S2013-18343	TMA2-G05	TLS_negative	ACAT1_High	A+_TLS-	3	2	0	1				death	1850
S2013-19428	TMA2-G08	TLS_positive	ACAT1_High	A+_pTLS	2	2	2			1		alive	1841
S2013-19429	TMA2-G09	TLS_positive	ACAT1_High	A+_pTLS	3	2	2			1		alive	1841
S2013-20468	TMA2-G14	TLS_negative	ACAT1_High	A+_TLS-	2	2	0	1				death	1470
S2013-21374	TMA2-H02	TLS_positive	ACAT1_High	A+_pTLS	2	2	2			1		death	1440
S2013-21414	TMA2-H03	TLS_positive	ACAT1_High	A+_TLS-	3	2	0	1				death	847
S2013-00150	TMA2-H04	TLS_negative	ACAT1_High	A+_TLS-	3	2	0	1				alive	2034
S2013-04990	TMA2-H07	TLS_positive	ACAT1_High	A+_eTLS	2	2	1		1			death	306
S2013-05072	TMA2-H08	TLS_negative	ACAT1_High	A+_TLS-	3	2	0	1				alive	1976
S2013-05510	TMA2-H10	TLS_negative	ACAT1_High	A+_TLS-	2	2	0	1				death	150
S2013-08521	TMA2-H11	TLS_positive	ACAT1_High	A+_eTLS	3	2	1		1			death	1942
S2013-11164	TMA2-H12	TLS_positive	ACAT1_High	A+_sTLS	3	2	3				1	alive	1917
S2013-12226	TMA2-H13	TLS_negative	ACAT1_High	A+_TLS-	3	2	0	1				death	1666
S2013-19664	TMA2-H14	TLS_positive	ACAT1_High	A+_pTLS	2	2	2			1		alive	1840
S2013-20858	TMA2-I04	TLS_negative	ACAT1_High	A+_TLS-	3	2	0	1				alive	1827
S2013-17217	TMA2-I05	TLS_positive	ACAT1_High	A+_eTLS	3	2	1		1			alive	1862
S2013-19250	TMA2-I06	TLS_positive	ACAT1_High	A+_eTLS	3	2	1		1			alive	1842
S2013-21291	TMA2-I10	TLS_negative	ACAT1_High	A+_TLS-	3	2	0	1				alive	1822
S2013-17546	TMA2-I12	TLS_negative	ACAT1_High	A+_TLS-	3	2	0	1				alive	1857
S2013-20863	TMA2-I14	TLS_negative	ACAT1_High	A+_TLS-	3	2	0	1				alive	1827

## Sheet: Fig. 2D
Acat1 expression (TPM)
TLS_High	TLS_low
10.6532	30.25
24.781	99.9798
4.1097	23.5661
12.0909	51.8673
31.6949	21.1104
17.4914	15.1939
23.1838	17.7618
13.8374	27.0265
13.4729	27.1886
15.303	23.7717
18.9323	28.9437
9.4085	15.7002
16.4345	33.2931
17.189	7.7058
14.3505	17.8696
21.554	16.7162
16.2914	12.174
11.1456	68.4037
13.6945	25.5541
21.9743	54.7331
12.1123	27.3148
44.8283	11.4661
13.131	27.9965
23.4618	36.0133
10.5957	15.8471
18.1723	25.3542
10.9648	26.0255
5.5113	33.362
18.9151	10.002
9.1173	12.8044
22.2332	7.0287
22.4321	30.9342
13.214	17.3257
9.2901	39.1411
9.8232	16.5182
19.1349	16.9337
25.2963	24.4058
14.8108	14.6556
26.9619	15.537
19.2482	12.9023
16.2921	14.9475
18.3598	32.9148
26.8209	20.4545
20.3192	18.3423
21.0744	53.8008
22.0095	7.2987
20.3951	12.2978
11.5347	17.1465
12.0002	17.6709
15.8696	6.1779
42.5587	9.9204
15.9905	18.6124
10.9908	31.5408
23.3173	9.9595
11.8483	18.0565
5.7975	17.1535
14.546	8.1765
21.0851	19.6822
14.2573	28.6113
20.601	32.2227
10.6272	26.2605
16.6947	21.5983
11.893	12.729
26.8978	20.532
15.4102	24.7153
20.346	26.6416
12.2703	22.9477
6.328	13.462
13.7501	26.4651
24.2032	12.8443
11.0944	9.5969
28.5313	21.0792
18.8163	16.9938
13.5626	27.5639
24.2573	42.4839
13.559	27.4077
11.4847	22.7581
10.7356	33.1005
13.1166	35.6979
7.8788	18.5312
50.3826	22.0933
14.0461	48.4888
16.6067	14.4273
13.1386	5.3054
23.7379	19.7248
14.1406	32.376
22.1062	8.8267
25.2436	14.1198
19.0883	59.3773
12.1132	14.127
18.8856	21.5729
10.9291	35.2641
45.9638	32.9115
8.6843	23.0915
12.0869	12.7864
11.7639	47.0713
35.5964	10.3768
8.908	15.1246
13.5961	33.7563
19.4524	6.3465
21.7864	20.3562
20.9016	23.0887
29.8036	13.859
26.9034	12.0535
12.0845	18.3409
12.1536	12.131
23.4052	13.5123
11.3058	10.1613
19.0057	29.4778
11.4679	14.9888
13.5595	23.1208
6.743	39.5721
12.1427	15.5713
32.6103	29.6672
14.8039	19.5516
41.3435	17.8889
42.8027	26.6276
30.7893	45.5142
27.011	29.341
21.8333	9.781
11.1593	14.9153
18.3206	21.0407
16.1691	22.836
30.8387	23.027
26.1751	24.5524
11.5294	14.6019
24.1437	9.9214
20.1629	4.4801
31.7134	27.7518
12.7357	56.8618
23.9657	23.1034
14.2802	21.3613
31.3026	13.2093
20.4936	23.1644
14.2487	26.2119
20.6161	19.1737
9.7952	14.9706
32.3029	37.2503
28.593	11.1927
29.96	50.3207
8.1233	14.8256
13.11	28.3047
15.1686	17.6147
14.5088	5.71
12.5023	21.7345
22.4787	19.807
13.0435	30.0193
17.6446	23.5167
17.9802	46.1698
14.2007	27.5912
17.3289	39.6714
16.1568	37.4099
8.8197	29.8252
14.6126	7.9819
13.9929	16.4975
17.5101	52.5958
37.4361	37.7132
32.4707	52.9064
9.3665	21.0064
18.3681	9.0937
14.2264	24.9885
8.9918	17.2988
12.0484	15.1107
63.7942	15.4445
12.1071	26.5797
35.5555	22.6957
13.0591	27.9358
21.2152	17.6596
27.5592	5.8542
17.0415	24.1428
15.7127	14.3813
13.1887	19.6146
12.4494	25.1532
18.7303	34.1874
13.1492	12.3948
14.5956	34.966
15.6078	12.5012
14.5477	21.3966
32.6332	12.7592
34.9254	14.0301
20.5268	21.939
18.3642	93.8854
15.1549	19.5305
10.3627	22.0078
11.5398	36.9609
31.7941	5.2718
18.5333	17.7104
18.11	17.9181
29.0836	9.9526
19.3824	32.4809
28.8001	12.8884
33.2147	11.5705
19.775	15.7428
11.9438	55.3402
13.9655	16.6149
16.3078	29.5519
22.6042	40.6904
32.034	14.4858
31.1227	42.0441
14.2254	23.4223
13.202	28.1673
21.0695	28.2625
23.1887	43.1321
15.6403	19.89
20.02	40.2696
33.3349	19.8943
14.2336	19.655
10.2943	15.4214
18.4483	77.6892
11.8659	16.5644
20.9562	44.0484
21.5498	36.1423
48.0953	29.3119
22.2939	12.6728
16.7137	19.9264
15.0615	78.7899
11.0375	21.6451
16.8642	7.443
27.2747	42.1978
12.6729	26.6496
26.7911	13.7029
28.3134	27.3681
27.0508	31.8992
27.8723	14.3608
13.2073	14.662
24.7221	10.9767
11.0281	13.2965
4.9113	7.1507
11.0864	12.8115
17.9036	17.2508
16.5699	28.443
11.7753	11.3782
10.4021	7.4733
15.446	15.5215
17.0859	15.7518
21.9717	143.798
29.8233	18.1283
8.4288	19.5147
23.2882	8.2584
16.3078	23.0942
20.9396	27.7236
30.8955	32.9353
18.4601	34.4091
18.5604	8.876
22.9812	21.72
18.3394	13.6266
13.0545	22.8491
14.1195	11.287
13.0462	23.9771
21.2634	8.648
13.9665	8.0727
13.4763	22.1211
18.0518	20.2414
25.6887	27.7554
10.7309	34.134
11.9155	7.9707
23.559	108.835
31.8972	17.1647
27.6922	10.2325
30.4661	25.7575
22.7033	14.0879
13.5268	62.8286
12.1766	14.1504
18.8393	46.0688
42.4378	13.8774
16.1127	14.7905
	13.4664

## Sheet: Fig. 2H
Abbreviations: ADC, adenocarcinoma; SCC, squamous cell carcinoma; SCLC, small cell lung cancer; ASC, adenosquamous carcinoma.
In the analysis of correlation between ACAT1 expression and TLS abundance, SCLC and samples with missing values were excluded.
Rank	Patient	Number	ACAT1_IHC_Score	Pathological classification	Gender	Age	T	N	M	Stage	Death（0_alive/1_death）	Dtime(day)	Treatment (after surgery)	TLS_Group	TLS-	eTLS	pTLS	sTLS	TLS_Group_2
1	S2013-00104	TMA1-A01	0	ADC	Female	61	2	0	0	Ib	0	2034	NA	1			1		2
2	S2013-00121	TMA1-A02	0	ADC	Male	43	1	0	0	Ia	0	2034	chemotherapy	1		1			1
3	S2013-00147	TMA1-A03	2	ADC	Male	64	2	2	0	IIIa	0	2034	chemotherapy	1				1	3
4	S2013-00240	TMA1-A04	0	ADC	Female	60	0	0	0	0	0	2033	NA	1				1	3
5	S2013-00348	TMA1-A05	2	ADC	Male	67	1	0	0	Ia	0	2032	NA	0	1				0
6	S2013-00351	TMA1-A06	1	ADC	Male	43	1	0	0	Ia	0	2032	NA	1				1	3
7	S2013-00397	TMA1-A07	0	SCC	Male	47	2	1	0	IIb	1	479	NA	0	1				0
8	S2013-00431	TMA1-A08	1	ADC	Female	55	2	0	0	Ib	0	2032	chemotherapy	1		1			1
9	S2013-00467	TMA1-A09	3	ADC	Male	63	2	1	0	IIb	1	1287	chemotherapy	1		1			1
10	S2013-00490	TMA1-A10	1	ADC	Male	67	2	0	0	Ib	0	2031	chemotherapy	1				1	3
11	S2013-00521	TMA1-A11	0	ADC	Female	68	1	0	0	Ia	0	2031	NA	0	1				0
12	S2013-00640	TMA1-A12	0	ADC	Female	53	2	0	0	Ib	0	2030	NA	0	1				0
13	S2013-00667	TMA1-A13	1	ADC	Female	59	2	1	0	IIb	1	1482	chemotherapy	1			1		2
14	S2013-00875	TMA1-A14	2	ADC	Male	58	2	0	0	Ib	0	2028	chemotherapy	0	1				0
15	S2013-00912	TMA1-A15	2	ADC	Female	66	2	0	0	Ib	0	2028	NA	0	1				0
16	S2013-01028	TMA1-A16	0	ADC	Female	55	2	0	0	Ib	0	2025	chemotherapy	1				1	3
17	S2013-01298	TMA1-A17	2	ADC	Male	68	2	2	0	IIIa	1	1232	chemotherapy	0	1				0
18	S2013-01538	TMA1-A18	1	ADC	Male	64	1	0	0	Ia	0	2021	NA	0	1				0
19	S2013-01597	TMA1-B01	2	ADC	Female	62	1	0	0	Ia	0	2021	NA	0	1				0
20	S2013-01633	TMA1-B02	1	ADC	Female	76	2	0	0	Ib	0	2021	NA	1		1			1
21	S2013-01753	TMA1-B03	1	ADC	Female	78	2	0	0	Ib	0	2018	NA	0	1				0
22	S2013-01818	TMA1-B04	1	ADC	Male	72	2	0	0	Ib	0	2017	chemotherapy	1				1	3
23	S2013-01956	TMA1-B05	0	ADC	Male	64	1	0	0	Ia	0	2016	NA	1		1			1
24	S2013-02119	TMA1-B06	0	ADC	Male	50	1	0	0	Ia	0	2015	NA	1		1			1
25	S2013-02359	TMA1-B07	2	ADC	Female	67	2	0	0	Ib	0	2011	NA	0	1				0
26	S2013-02499	TMA1-B08	2	ADC	Female	58	1	0	0	Ia	1	390	chemotherapy	1				1	3
27	S2013-02649	TMA1-B09	0	ADC	Female	57	1	0	0	Ia	0	2009	NA	1				1	3
28	S2013-02652	TMA1-B10	0	ADC	Male	67	1	0	0	Ia	0	2009	NA	1		1			1
29	S2013-02710	TMA1-B11	1	ADC	Male	55	2	0	0	Ib	0	2009	chemotherapy	1			1		2
30	S2013-02828	TMA1-B12	3	ADC	Female	61	2	0	0	Ib	0	2008	NA	0	1				0
31	S2013-02830	TMA1-B13	1	ADC	Male	68	1	0	0	Ia	0	2008	NA	0	1				0
32	S2013-02842	TMA1-B14	0	ADC	Female	60	2	0	0	Ib	0	2008	NA	1			1		2
33	S2013-02947	TMA1-B15	2	ADC	Male	53	2	1	0	IIb	1	1065	NA	0	1				0
34	S2013-03013	TMA1-B16	1	ADC	Male	67	2	0	0	Ib	0	2007	NA	1		1			1
35	S2013-03014	TMA1-B17	2	ADC	Female	76	2	0	0	Ib	0	2007	NA	0	1				0
36	S2013-03085	TMA1-B18	2	ADC	Female	62	2	0	0	Ib	1	365	NA	0	1				0
37	S2013-03117	TMA1-C01	0	ADC	Male	59	2	1	0	IIb	1	1396	chemotherapy	1				1	3
38	S2013-03119	TMA1-C02	0	ADC	Female	56	4	1	0	IIIb	0	2004	chemotherapy	1			1		2
39	S2013-03257	TMA1-C03	0	ADC	Male	46	1	0	0	Ia	0	2003	NA	0	1				0
40	S2013-03379	TMA1-C04	1	ADC	Female	43	1	0	0	Ia	0	2002	NA	0	1				0
41	S2013-03560	TMA1-C05	0	ADC	Male	61	1	0	0	Ia	0	2000	NA	1				1	3
42	S2013-03794	TMA1-C06	2	ADC	Female	69	2	2	0	IIIa	1	1168	chemotherapy	1				1	3
43	S2013-03963	TMA1-C07	0	ADC	Female	67	is	0	0	0	0	1988	NA	0	1				0
44	S2013-03986	TMA1-C08	0	ADC	Male	64	2	0	0	Ib	0	1988	chemotherapy	1		1			1
45	S2013-04108	TMA1-C09	0	ADC	Female	60	1	0	0	Ia	0	1987	NA	1		1			1
46	S2013-04411	TMA1-C10	2	ADC	Female	55	2	2	0	IIIa	1	1521	chemotherapy	0	1				0
47	S2013-04483	TMA1-C11	2	ADC	Female	53	2	0	0	Ib	1	126	NA	0	1				0
48	S2013-04602	TMA1-C12	2	ADC	Female	75	2	2	0	IIIa	0	1982	NA	0	1				0
49	S2013-04945	TMA1-C13	1	ADC	Female	68	1	2	0	IIIa	0	1979	radiotherapy	0	1				0
50	S2013-04984	TMA1-C14	1	ADC	Female	58	1	x	0	NA	0	1979	NA	1		1			1
51	S2013-05338	TMA1-C15	3	ADC	Female	58	2	0	0	Ib	0	1974	chemotherapy	1				1	3
52	S2013-05429	TMA1-C16	2	ADC	Female	56	2	0	0	Ib	0	1974	NA	1		1			1
53	S2013-05707	TMA1-C17	2	ADC	Male	64	2	0	0	Ib	1	845	chemotherapy	1		1			1
54	S2013-05774	TMA1-C18	2	ADC	Female	51	2	1	0	IIb	0	1969	NA	0	1				0
55	S2013-05888	TMA1-D01	1	ADC	Female	43	1	0	0	Ia	0	1968	NA	1		1			1
56	S2013-05902	TMA1-D02	1	ADC	Male	61	2	1	0	IIb	1	1207	chemotherapy	0	1				0
57	S2013-06326	TMA1-D03	0	ADC	Male	62	2	0	0	Ib	0	1965	NA	0	1				0
58	S2013-06498	TMA1-D04	0	ADC	Male	65	2	2	0	IIIa	0	1962	chemotherapy	1		1			1
59	S2013-06511	TMA1-D05	2	ADC	Male	52	2	0	0	Ib	0	1962	NA	0	1				0
60	S2013-06553	TMA1-D06	2	ADC	Male	61	2	0	0	Ib	0	1962	NA	0	1				0
61	S2013-06766	TMA1-D07	3	ADC	Female	56	1	0	0	Ia	0	1960	NA	1				1	3
62	S2013-06977	TMA1-D08	1	ADC	Female	72	2	0	0	Ib	0	1959	NA	0	1				0
63	S2013-07063	TMA1-D09	0	ADC	Female	49	2	2	0	IIIa	0	1958	chemotherapy	0	1				0
64	S2013-07280	TMA1-D10	0	ADC	Female	66	2	0	0	Ib	0	1955	NA	1		1			1
65	S2013-07325	TMA1-D11	0	ADC	Female	65	1	0	0	Ia	0	1955	NA	1			1		2
66	S2013-07358	TMA1-D12	1	ADC	Female	62	2	0	0	Ib	0	1954	chemotherapy	1			1		2
67	S2013-07378	TMA1-D13	3	ADC	Male	54	2	0	0	Ib	0	1954	NA	0	1				0
68	S2013-07543	TMA1-D14	2	ADC	Female	58	1	1	0	IIa	0	1953	chemotherapy	0	1				0
69	S2013-07546	TMA1-D15	1	ADC	Female	59	1	0	0	Ia	0	1953	NA	1				1	3
70	S2013-07667	TMA1-D16	2	ADC	Female	54	2	2	0	IIIa	1	1590	chemoradiotherapy	1				1	3
71	S2013-07842	TMA1-D17	2	ADC	Female	60	2	0	0	Ib	1	674	chemotherapy	1				1	3
72	S2013-07844	TMA1-D18	3	ADC	Male	74	2	x	0	NA	1	582	NA	1				1	3
73	S2013-07869	TMA1-E01	1	ADC	Female	57	1	0	0	Ia	0	1951	NA	0	1				0
74	S2013-08002	TMA1-E02	0	ADC	Male	64	1	0	0	Ia	0	1920	NA	1				1	3
75	S2013-08175	TMA1-E03	1	ADC	Female	55	2	2	0	IIIa	0	1947	chemotherapy	0	1				0
76	S2013-08176	TMA1-E04	0	ADC	Male	75	1	0	0	Ia	0	1947	NA	1				1	3
77	S2013-08347	TMA1-E05	0	ADC	Female	55	3	0	0	IIb	0	1946	NA	0	1				0
78	S2013-08461	TMA1-E06	3	ADC	Female	61	1	0	0	Ia	0	1946	NA	1				1	3
79	S2013-08464	TMA1-E07	1	ADC	Female	58	2	0	0	Ib	0	1946	NA	1		1			1
80	S2013-08466	TMA1-E08	1	ADC	Male	68	3	0	0	IIb	1	454	chemoradiotherapy	0	1				0
81	S2013-08510	TMA1-E09	1	ADC	Female	79	2	0	0	Ib	0	1942	NA	0	1				0
82	S2013-08531	TMA1-E10	1	ADC	Female	44	2	0	0	Ib	0	1942	chemotherapy	1			1		2
83	S2013-08569	TMA1-E11	3	ADC	Male	67	2	2	0	IIIa	1	693	NA	0	1				0
84	S2013-08658	TMA1-E12	3	ADC	Female	64	2	0	0	Ib	0	1941	NA	1		1			1
85	S2013-08918	TMA1-E13	2	ADC	Female	70	2	1	0	IIb	0	1939	chemotherapy	1				1	3
86	S2013-08987	TMA1-E14	2	ADC	Female	60	2	0	0	Ib	0	1939	NA	0	1				0
87	S2013-09072	TMA1-E15	2	ADC	Female	74	1	0	0	Ia	0	1939	NA	0	1				0
88	S2013-09075	TMA1-E16	1	ADC	Female	61	1	0	0	Ia	0	1939	NA	1		1			1
89	S2013-09089	TMA1-E17	1	ADC	Male	47	is	0	0	0	0	1938	NA	0	1				0
90	S2013-09143	TMA1-E18	2	ADC	Female	54	2	0	0	Ib	0	1938	NA	0	1				0
91	S2013-09208	TMA1-F01	1	ADC	Male	80	2	0	0	Ib	0	1937	NA	0	1				0
92	S2013-09223	TMA1-F02	0	SCC	Male	61	2	0	0	Ib	0	1937	NA	1			1		2
93	S2013-09662	TMA1-F03	0	ADC	Male	69	2	2	0	IIIa	1	720	NA	1		1			1
94	S2013-09669	TMA1-F04	0	ADC	Female	69	1	0	0	Ia	0	1932	NA	0	1				0
95	S2013-09682	TMA1-F05	0	ADC	Male	69	2	0	0	Ib	0	1932	chemotherapy	0	1				0
96	S2013-09730	TMA1-F06	1	ADC	Male	48	2	2	0	IIIa	0	1932	chemotherapy	0	1				0
97	S2013-09748	TMA1-F07	0	ADC	Female	45	2	0	0	Ib	1	1840	chemotherapy	0	1				0
98	S2013-09871	TMA1-F08	1	ADC	Female	48	1	0	0	Ia	0	1931	NA	0	1				0
99	S2013-10100	TMA1-F09	0	ADC	Female	66	2	0	0	Ib	0	1930	NA	1			1		2
100	S2013-10102	TMA1-F10	2	ADC	Female	68	2	1	0	IIb	1	990	chemotherapy	0	1				0
101	S2013-10113	TMA1-F11	2	ADC	Male	41	4	2	0	IIIb	1	195	chemotherapy	1		1			1
102	S2013-10119	TMA1-F12	0	ADC	Female	54	1	0	0	Ia	0	1929	NA	0	1				0
103	S2013-10120	TMA1-F13	1	ADC	Male	60	1	0	0	Ia	0	1929	NA	1				1	3
104	S2013-10151	TMA1-F14	2	ADC	Female	66	2	0	0	Ib	0	1927	chemotherapy	0	1				0
105	S2013-10630	TMA1-F15	2	ADC	Female	63	2	2	0	IIIa	0	1924	chemoradiotherapy	1			1		2
106	S2013-10713	TMA1-F16	0	ADC	Female	61	1	0	0	Ia	0	1923	NA	1			1		2
107	S2013-10732	TMA1-F17	3	ADC	Male	53	2	0	0	Ib	0	1923	NA	0	1				0
108	S2013-11019	TMA1-F18	3	ADC	Male	70	3	2	0	IIIa	0	1921	chemotherapy	0	1				0
109	S2013-11167	TMA1-G01	0	ADC	Male	60	3	0	0	IIb	0	1917	NA	1			1		2
110	S2013-11610	TMA1-G02	2	ADC	Male	61	1	0	0	Ia	0	1912	NA	0	1				0
111	S2013-11844	TMA1-G03	1	ADC	Female	63	2	0	0	Ib	0	1911	NA	0	1				0
112	S2013-11872	TMA1-G04	1	ADC	Male	71	1	0	0	Ia	0	1911	NA	0	1				0
113	S2013-12093	TMA1-G05	0	ADC	Female	48	2	0	0	Ib	0	1909	NA	1		1			1
114	S2013-12103	TMA1-G06	0	ADC	Female	43	1	0	0	Ia	0	1909	chemotherapy	1		1			1
115	S2013-12207	TMA1-G07	2	ADC	Male	70	2	0	1	IV	1	1080	chemotherapy	1				1	3
116	S2013-12277	TMA1-G08	1	ADC	Female	48	2	0	0	Ib	0	1906	NA	1			1		2
117	S2013-12285	TMA1-G09	1	ADC	Female	64	2	0	0	Ib	0	1906	NA	1		1			1
118	S2013-12334	TMA1-G10	del	ADC	Male	74	2	0	0	Ib	0	1906	NA
119	S2013-12401	TMA1-G11	1	ADC	Female	53	2	2	0	IIIa	1	210	chemotherapy	0	1				0
120	S2013-12647	TMA1-G12	2	ADC	Female	80	2	x	x	NA	1	1661	NA	0	1				0
121	S2013-12825	TMA1-G13	1	ADC	Female	83	2	0	0	Ib	0	1903	NA	1		1			1
122	S2013-13105	TMA1-G14	2	ADC	Male	57	2	0	0	Ib	0	1899	chemotherapy	0	1				0
123	S2013-13120	TMA1-G15	3	ADC	Female	49	2	2	0	IIIa	0	1899	chemotherapy	0	1				0
124	S2013-13374	TMA1-G16	3	ADC	Male	27	1	0	0	Ia	0	1897	NA	1		1			1
125	S2013-13379	TMA1-G17	3	ADC	Female	55	1	1	0	IIa	NA	NA	chemotherapy	1			1		2
126	S2013-13380	TMA1-G18	2	ADC	Male	61	1	0	0	Ia	0	1897	NA	0	1				0
127	S2013-13389	TMA1-H01	0	ADC	Female	55	2	0	0	Ib	0	1897	NA	1			1		2
128	S2013-13399	TMA1-H02	0	ADC	Female	71	2	0	0	Ib	0	1897	NA	1			1		2
129	S2013-13442	TMA1-H03	0	ADC	Male	65	2	0	0	Ib	0	1897	chemotherapy	0	1				0
130	S2013-13455	TMA1-H04	2	ADC	Male	63	2	0	0	Ib	0	1897	NA	0	1				0
131	S2013-13537	TMA1-H05	1	ADC	Female	59	2	1	0	IIb	0	1896	chemotherapy	1			1		2
132	S2013-13639	TMA1-H06	2	ADC	Male	60	2	x	0	NA	0	1896	NA	0	1				0
133	S2013-13644	TMA1-H07	1	ADC	Female	54	2	0	0	Ib	0	1896	NA	1			1		2
134	S2013-13775	TMA1-H08	1	ADC	Female	66	2	0	0	Ib	0	1895	NA	1				1	3
135	S2013-13854	TMA1-H09	0	ADC	Female	56	2	0	0	Ib	0	1892	NA	1				1	3
136	S2013-14014	TMA1-H10	3	ADC	Male	64	2	0	0	Ib	0	1891	NA	0	1				0
137	S2013-14055	TMA1-H11	0	ADC	Female	53	2	2	0	IIIa	1	1161	chemotherapy	0	1				0
138	S2013-14386	TMA1-H12	0	ADC	Female	61	2	2	0	IIIa	1	701	NA	1			1		2
139	S2013-14618	TMA1-H13	1	ADC	Male	52	2	0	0	Ib	0	1885	NA	1				1	3
140	S2013-14631	TMA1-H14	2	ADC	Female	50	1	0	0	Ia	0	1885	NA	0	1				0
141	S2013-14641	TMA1-H15	2	ADC	Female	83	2	x	0	Ib	0	1885	NA	0	1				0
142	S2013-14754	TMA1-H16	1	ADC	Female	57	2	0	0	Ib	0	1884	chemotherapy	1		1			1
143	S2013-14924	TMA1-H17	0	ADC	Female	65	2	0	0	Ib	0	1883	chemotherapy	1			1		2
144	S2013-15090	TMA1-H18	2	ADC	Male	78	2	0	0	Ib	0	1882	chemoradiotherapy	0	1				0
145	S2013-15179	TMA1-I01	0	ADC	Female	63	2	0	0	Ib	0	1881	NA	1				1	3
146	S2013-15256	TMA1-I02	1	ADC	Female	68	1	0	0	Ia	0	1881	NA	1		1			1
147	S2013-15364	TMA1-I03	0	ADC	Male	76	2	0	0	Ib	0	1880	NA	1				1	3
148	S2013-15486	TMA1-I04	1	ADC	Female	57	2	0	0	Ib	0	1879	NA	0	1				0
149	S2013-15639	TMA1-I05	2	ADC	Female	59	2	0	0	Ib	0	1875	NA	1			1		2
150	S2013-15753	TMA1-I06	0	ADC	Female	69	2	0	0	Ib	0	1874	NA	0	1				0
151	S2013-15804	TMA1-I07	2	ADC	Female	49	2	1	0	IIb	0	1874	NA	1		1			1
152	S2013-15943	TMA1-I08	3	ADC	Female	48	is	0	0	0	0	1871	NA	0	1				0
153	S2013-16109	TMA1-I09	2	SCC	Male	53	2	0	0	Ib	0	1870	NA	0	1				0
154	S2013-16133	TMA1-I10	0	ADC	Male	72	2	1	0	IIb	1	660	NA	0	1				0
155	S2013-16183	TMA1-I11	3	ADC	Female	77	2	0	0	Ib	0	1597	chemotherapy	0	1				0
156	S2013-16266	TMA1-I12	1	ADC	Female	56	4	2	0	IIIb	0	1869	chemotherapy	0	1				0
157	S2013-16304	TMA1-I13	3	ADC	Female	43	1	0	0	Ia	0	1869	NA	1		1			1
158	S2013-16436	TMA1-I14	2	ADC	Female	57	1	0	0	Ia	0	1868	NA	0	1				0
159	S2013-16442	TMA1-I15	0	ADC	Female	64	3	2	0	IIIa	0	1442	NA	0	1				0
160	S2013-16453	TMA1-I16	2	ADC	Male	44	2	0	0	Ib	0	1868	chemotherapy	0	1				0
161	S2013-16454	TMA1-I17	3	ADC	Female	73	2	0	0	Ib	0	1868	NA	1				1	3
162	S2013-16577	TMA1-I18	1	ADC	Female	65	2	0	0	Ib	0	1867	chemotherapy	1			1		2
163	S2013-16595	TMA1-J01	0	ADC	Female	74	1	0	0	Ia	1	1076	NA	0	1				0
164	S2013-16600	TMA1-J02	0	ADC	Male	48	2	0	0	Ib	0	1867	chemotherapy	1		1			1
165	S2013-16806	TMA1-J03	0	ADC	Male	66	1	0	0	Ia	1	420	NA	0	1				0
166	S2013-16825	TMA1-J04	2	ADC	Male	62	1	1	0	IIa	0	1864	chemotherapy	0	1				0
167	S2013-16895	TMA1-J05	1	ADC	Male	63	1	0	0	Ia	0	1864	NA	1			1		2
168	S2013-16897	TMA1-J06	2	ADC	Female	50	2	2	0	IIIa	0	1864	chemotherapy	0	1				0
169	S2013-17062	TMA1-J07	3	ADC	Male	59	2	1	0	IIb	0	1862	chemotherapy	1		1			1
170	S2013-17069	TMA1-J08	1	ADC	Male	45	is	0	0	NA	0	1862	NA	0	1				0
171	S2013-17083	TMA1-J09	1	ADC	Female	48	1	0	0	Ia	0	1862	NA	0	1				0
172	S2013-17092	TMA1-J10	2	ADC	Female	51	2	0	0	Ib	0	1862	chemotherapy	1		1			1
173	S2013-17215	TMA1-J11	3	ADC	Male	47	1	0	0	Ia	0	1862	NA	0	1				0
174	S2013-17226	TMA1-J12	2	ADC	Female	57	1	x	0	NA	0	1861	NA	1				1	3
175	S2013-17329	TMA1-J13	1	ADC	Male	77	1	0	0	Ia	0	1861	NA	0	1				0
176	S2013-17369	TMA1-J14	3	ADC	Female	59	2	0	0	Ib	0	1860	chemotherapy	0	1				0
177	S2013-17520	TMA1-J15	1	ADC	Male	66	3	0	0	IIb	0	1857	chemotherapy	1		1			1
178	S2013-17577	TMA1-J16	2	ADC	Female	80	1	0	0	Ia	0	1857	NA	1		1			1
179	S2013-17607	TMA1-J17	2	ADC	Male	70	2	0	0	Ib	0	1857	chemotherapy	1				1	3
180	S2013-17670	TMA1-J18	1	ADC	Female	48	1	0	0	Ia	0	1856	NA	1		1			1
181	S2013-17731	TMA2-A01	0	ADC	Female	40	2	0	0	Ib	0	1856	chemotherapy	1		1			1
182	S2013-17853	TMA2-A02	0	ADC	Female	59	2	0	0	Ib	0	1855	NA	1				1	3
183	S2013-17859	TMA2-A03	0	ADC	Male	70	2	0	0	Ib	0	1855	chemotherapy	1		1			1
184	S2013-17927	TMA2-A04	2	ADC	Male	77	1	0	0	Ia	0	1855	NA	0	1				0
185	S2013-17961	TMA2-A05	2	ADC	Male	76	1	0	0	Ia	0	1855	NA	0	1				0
186	S2013-17964	TMA2-A06	3	ADC	Female	57	2	0	0	Ib	0	1855	NA	0	1				0
187	S2013-17997	TMA2-A07	2	ADC	Male	70	2	0	0	Ib	0	1854	chemotherapy	0	1				0
188	S2013-18354	TMA2-A08	1	ADC	Female	58	3	0	0	IIb	0	1850	chemotherapy	1			1		2
189	S2013-18625	TMA2-A09	3	ADC	Female	56	1	0	0	Ia	0	1848	NA	0	1				0
190	S2013-18634	TMA2-A10	1	ADC	Male	58	1	0	0	Ia	0	1848	NA	0	1				0
191	S2013-18678	TMA2-A11	1	ADC	Female	63	2	0	0	Ib	0	1848	NA	1		1			1
192	S2013-18694	TMA2-A12	2	ADC	Male	64	is	0	0	0	0	1848	NA	0	1				0
193	S2013-18761	TMA2-A13	2	ADC	Female	55	2	0	0	Ib	0	1848	chemotherapy	0	1				0
194	S2013-18833	TMA2-A14	2	ADC	Female	67	2	1	0	IIb	1	1360	NA	0	1				0
195	S2013-18921	TMA2-B01	1	ADC	Female	60	1	0	0	Ia	0	1846	NA	1				1	3
196	S2013-18944	TMA2-B02	2	ADC	Female	63	1	0	0	Ia	0	1846	NA	0	1				0
197	S2013-19070	TMA2-B03	2	ADC	Male	74	1	2	0	IIIa	NA	NA	chemotherapy	0	1				0
198	S2013-19439	TMA2-B04	0	ADC	Female	58	1	0	0	Ia	0	1841	NA	1				1	3
199	S2013-19466	TMA2-B05	1	ADC	Male	47	2	2	0	IIIa	1	958	NA	0	1				0
200	S2013-19902	TMA2-B06	2	ADC	Female	68	2	0	0	Ib	0	1836	NA	0	1				0
201	S2013-19942	TMA2-B07	1	ADC	Female	58	2	0	0	Ib	1	1075	NA	1			1		2
202	S2013-19956	TMA2-B08	3	ADC	Male	61	2	0	0	Ib	0	1836	NA	1			1		2
203	S2013-20141	TMA2-B09	1	ADC	Female	59	1	0	0	Ia	0	1834	NA	0	1				0
204	S2013-20279	TMA2-B10	1	ADC	Male	65	is	0	0	0	0	1833	NA	0	1				0
205	S2013-20301	TMA2-B11	1	ADC	Male	65	is	0	0	0	0	1833	NA	1		1			1
206	S2013-20302	TMA2-B12	0	ADC	Female	31	1	0	0	Ia	0	1833	NA	1				1	3
207	S2013-20303	TMA2-B13	1	ADC	Male	54	2	0	0	Ib	0	1833	NA	1		1			1
208	S2013-20447	TMA2-B14	1	ADC	Female	55	2	0	0	Ib	0	1832	NA	0	1				0
209	S2013-20505	TMA2-C01	1	ADC	Female	60	1	0	0	Ia	0	1832	NA	1			1		2
210	S2013-20590	TMA2-C02	2	ADC	Male	59	2	0	0	Ib	0	1829	NA	1			1		2
211	S2013-20634	TMA2-C03	2	ADC	Male	73	1	0	0	Ia	0	1829	NA	0	1				0
212	S2013-20635	TMA2-C04	2	ADC	Male	75	2	0	0	Ib	0	1829	NA	1		1			1
213	S2013-20856	TMA2-C05	3	ADC	Female	58	is	0	0	0	0	1827	NA	1		1			1
214	S2013-20867	TMA2-C06	3	ADC	Female	43	1	0	0	Ia	0	1827	NA	0	1				0
215	S2013-20902	TMA2-C07	2	ADC	Male	66	2	0	0	Ib	0	1827	chemoradiotherapy	0	1				0
216	S2013-21011	TMA2-C08	3	ADC	Female	61	4	1	0	IIIb	1	1500	chemotherapy	0	1				0
217	S2013-21137	TMA2-C09	2	ADC	Female	56	1	2	0	IIIa	0	1825	chemotherapy	1				1	3
218	S2013-21148	TMA2-C10	3	ADC	Female	55	1	0	0	Ia	0	1825	NA	1				1	3
219	S2013-21215	TMA2-C11	2	ADC	Male	57	2	0	0	Ib	0	1825	NA	0	1				0
220	S2013-21280	TMA2-C12	3	ADC	Male	49	1	0	0	Ia	0	1822	NA	1				1	3
221	S2013-21301	TMA2-C13	2	ADC	Female	63	1	0	0	Ia	0	1822	NA	0	1				0
222	S2013-21379	TMA2-C14	2	ADC	Male	37	2	0	0	Ib	0	1800	chemotherapy	1			1		2
223	S2013-00108	TMA2-D01	1	SCC	Male	66	2	0	0	Ib	1	1151	NA	0	1				0
224	S2013-00463	TMA2-D02	2	SCC	Male	57	2	0	0	Ib	0	2032	NA	1		1			1
225	S2013-01086	TMA2-D03	3	SCC	Male	66	2	0	0	Ib	0	2025	NA	1		1			1
226	S2013-02337	TMA2-D04	3	SCC	Male	75	2	0	0	Ib	1	310	NA	0	1				0
227	S2013-02389	TMA2-D05	2	SCC	Male	72	2	0	0	Ib	0	2011	NA	1		1			1
228	S2013-02946	TMA2-D06	3	SCC	Male	57	2	1	0	IIb	1	366	NA	0	1				0
229	S2013-03015	TMA2-D07	3	SCC	Male	54	2	0	0	Ib	0	2007	chemotherapy	1		1			1
230	S2013-03495	TMA2-D08	3	ADC	Male	70	2	x	0	NA	0	2001	NA	1				1	3
231	S2013-04037	TMA2-D09	3	SCC	Male	72	1	0	0	Ia	0	1988	NA	1			1		2
232	S2013-04038	TMA2-D10	2	SCC	Male	56	2	0	0	Ib	0	1988	radiotherapy	1		1			1
233	S2013-04105	TMA2-D11	3	SCC	Female	62	NA	1	0	NA	1	526	chemotherapy	1		1			1
234	S2013-04140	TMA2-D12	3	SCC	Male	47	2	0	0	Ib	0	1987	NA	1		1			1
235	S2013-04413	TMA2-D13	3	SCC	Male	73	2	1	0	IIb	0	1983	NA	1		1			1
236	S2013-05040	TMA2-D14	2	SCC	Male	82	2	0	0	Ib	0	1976	NA	0	1				0
237	S2013-05407	TMA2-E01	3	SCC	Male	51	2	2	0	IIIa	1	1748	radiotherapy	0	1				0
238	S2013-05615	TMA2-E02	1	SCC	Male	63	1	0	0	Ia	0	1972	NA	1				1	3
239	S2013-05856	TMA2-E03	3	SCC	Male	56	2	0	0	Ib	0	1969	NA	0	1				0
240	S2013-05925	TMA2-E04	3	SCC	Male	58	3	0	0	IIb	0	1968	radiotherapy	1				1	3
241	S2013-06934	TMA2-E05	2	Others	Male	77	2	0	0	Ib	0	1959	NA	0	1				0
242	S2013-07259	TMA2-E06	3	Others	Male	70	1	0	0	Ia	0	1955	chemotherapy	0	1				0
243	S2013-08157	TMA2-E07	2	SCC	Male	59	2	0	0	Ib	1	547	NA	0	1				0
244	S2013-08323	TMA2-E08	3	SCC	Male	55	2	1	0	IIb	0	1946	NA	0	1				0
245	S2013-08328	TMA2-E09	2	SCC	Male	70	2	0	0	Ib	0	1946	NA	1				1	3
246	S2013-08800	TMA2-E10	3	SCC	Male	53	1	0	0	Ia	0	1940	chemotherapy	1		1			1
247	S2013-08934	TMA2-E11	1	SCC	Male	61	3	1	0	IIIa	0	1939	NA	1				1	3
248	S2013-09672	TMA2-E12	3	SCC	Male	66	2	2	0	IIIa	1	867	chemoradiotherapy	0	1				0
249	S2013-09936	TMA2-E13	3	SCC	Male	62	3	2	0	IIIa	1	1839	chemotherapy	1		1			1
250	S2013-10014	TMA2-E14	2	SCC	Male	53	1	0	0	Ia	0	1930	chemotherapy	0	1				0
251	S2013-10121	TMA2-F01	3	SCC	Male	67	2	0	0	Ib	1	360	NA	0	1				0
252	S2013-10123	TMA2-F02	0	SCC	Male	59	1	0	0	Ia	0	1929	NA	0	1				0
253	S2013-10233	TMA2-F03	3	SCLC	Female	66	2	0	0	Ib	0	1927	chemotherapy	1				1	3
254	S2013-11201	TMA2-F04	2	SCC	Male	63	2	1	0	IIb	1	990	NA	0	1				0
255	S2013-12392	TMA2-F05	3	SCC	Male	71	2	0	0	Ib	0	1906	NA	1			1		2
256	S2013-12943	TMA2-F06	3	ADC	Male	65	2	0	0	Ib	1	349	NA	0	1				0
257	S2013-13532	TMA2-F07	3	SCLC	Female	56	1	1	0	IIa	1	1227	NA	0	1				0
258	S2013-13968	TMA2-F08	3	SCC	Male	69	2	0	0	Ib	1	1101	NA	0	1				0
259	S2013-14497	TMA2-F09	2	SCC	Male	63	2	1	0	IIb	NA	NA	chemotherapy	1			1		2
260	S2013-14645	TMA2-F10	3	ADC	Male	55	2	2	0	IIIa	0	1885	chemotherapy	0	1				0
261	S2013-14875	TMA2-F11	2	SCC	Male	56	1	0	0	Ia	0	1884	chemotherapy	0	1				0
262	S2013-15395	TMA2-F12	2	SCLC	Male	64	2	0	0	Ib	0	1880	chemotherapy	0	1				0
263	S2013-15413	TMA2-F13	3	ADC	Male	54	1	0	0	Ia	0	1880	chemotherapy	0	1				0
264	S2013-16157	TMA2-F14	3	SCC	Female	71	2	1	0	IIb	1	720	NA	1		1			1
265	S2013-16180	TMA2-G01	2	SCC	Male	69	2	0	0	Ib	0	1870	chemotherapy	0	1				0
266	S2013-16847	TMA2-G02	2	SCC	Male	68	2	2	0	IIIa	0	1864	chemotherapy	1				1	3
267	S2013-17256	TMA2-G03	2	SCC	Male	59	2	0	0	Ib	0	1861	chemotherapy	0	1				0
268	S2013-17930	TMA2-G04	3	ADC	Male	62	2	0	0	Ib	0	1855	NA	0	1				0
269	S2013-18343	TMA2-G05	3	ADC	Male	72	2	0	0	Ib	1	1850	NA	0	1				0
270	S2013-18412	TMA2-G06	2	SCC	Male	58	2	0	0	Ib	0	1850	chemotherapy	0	1				0
271	S2013-18416	TMA2-G07	3	SCC	Male	50	1	0	0	Ia	0	1850	chemotherapy	0	1				0
272	S2013-19428	TMA2-G08	2	SCC	Male	80	2	0	0	Ib	0	1841	NA	1			1		2
273	S2013-19429	TMA2-G09	3	SCC	Male	72	2	0	0	Ib	0	1841	NA	1			1		2
274	S2013-19456	TMA2-G11	3	ADC	Male	64	2	0	0	Ib	0	1841	radiotherapy	0	1				0
275	S2013-19481	TMA2-G12	2	SCC	Male	73	2	1	0	IIb	0	1841	chemotherapy	1			1		2
276	S2013-20150	TMA2-G13	1	SCC	Male	57	2	1	0	IIb	0	1834	chemotherapy	0	1				0
277	S2013-20468	TMA2-G14	2	SCC	Male	74	2	0	0	Ib	1	1470	NA	0	1				0
278	S2013-20470	TMA2-H01	del	SCC	Male	57	2	1	0	IIb	0	1832	chemotherapy	0	1				0
279	S2013-21374	TMA2-H02	2	SCC	Male	65	2	0	0	Ib	1	1440	NA	1			1		2
280	S2013-21414	TMA2-H03	3	SCC	Male	64	3	1	0	IIIa	1	847	NA	1	1				0
281	S2013-00150	TMA2-H04	3	ADC	Male	58	1	0	0	Ia	0	2034	NA	0	1				0
282	S2013-00885	TMA2-H05	3	ASC	Male	64	3	0	0	IIb	0	2028	chemoradiotherapy	0	1				0
283	S2013-01554	TMA2-H06	3	ADC	Male	67	2	0	0	Ib	1	1503	chemotherapy	1		1			1
284	S2013-04990	TMA2-H07	2	ADC	Male	59	2	2	0	IIIa	1	306	NA	1		1			1
285	S2013-05072	TMA2-H08	3	Others	Male	42	2	1	0	IIb	0	1976	NA	0	1				0
286	S2013-05138	TMA2-H09	3	ADC	Male	61	2	0	0	Ib	1	119	chemoradiotherapy	1				1	3
287	S2013-05510	TMA2-H10	2	SCC	Male	65	2	0	0	Ib	1	150	NA	0	1				0
288	S2013-08521	TMA2-H11	3	ADC	Female	60	2	0	0	Ib	1	1942	NA	1		1			1
289	S2013-11164	TMA2-H12	3	ADC	Female	43	1	0	0	Ia	0	1917	NA	1				1	3
290	S2013-12226	TMA2-H13	3	ASC	Male	69	2	1	0	IIb	1	1666	NA	0	1				0
291	S2013-19664	TMA2-H14	2	SCC	Male	58	2	0	0	Ib	0	1840	NA	1			1		2
292	S2013-20991	TMA2-I01	del	ADC	Female	58	2	0	0	Ib	0	1827	chemotherapy	1			1		2
293	S2013-00472	TMA2-I02	2	SCLC	Female	53	2	2	0	IIIa	1	328	chemoradiotherapy	1		1			1
294	S2013-04397	TMA2-I03	1	Others	Male	68	2	0	0	Ib	0	1983	chemotherapy	1		1			1
295	S2013-20858	TMA2-I04	3	ADC	Male	66	2	0	0	Ib	0	1827	NA	0	1				0
296	S2013-17217	TMA2-I05	3	Others	Male	55	2	0	0	Ib	0	1862	NA	1		1			1
297	S2013-19250	TMA2-I06	3	ADC	Male	55	2	0	0	Ib	0	1842	NA	1		1			1
298	S2013-20004	TMA2-I07	3	SCLC	Male	59	1	0	0	Ia	0	1835	chemotherapy	0	1				0
299	S2013-20261	TMA2-I08	2	SCLC	Male	64	1	1	0	IIa	1	1440	radiotherapy	1		1			1
300	S2013-21149	TMA2-I09	3	Others	Female	45	2	0	0	Ib	0	1825	chemoradiotherapy	0	1				0
301	S2013-21291	TMA2-I10	3	Others	Female	57	3	0	0	IIb	0	1822	NA	0	1				0
302	S2013-07222	TMA2-I11	2	ADC	Male	68	2	0	0	Ib	0	1955	chemotherapy	0	1				0
303	S2013-17546	TMA2-I12	3	Others	Male	48	1	0	0	Ia	0	1857	NA	0	1				0
304	S2013-18328	TMA2-I13	2	SCC	Male	59	1	0	0	Ia	0	1850	chemotherapy	1				1	3
305	S2013-20863	TMA2-I14	3	Others	Female	54	NA	NA	NA	NA	0	1827	NA	0	1				0

## Sheet: Fig. 2M
Rank	Patient	ACAT1_IHC_score	State
1	20S33956	2	PR
2	19S59649	3	SD
3	20s18055	2	SD
4	20s55747	2	PR
5	17s35854	3	PD
6	20s69005	2	PR
7	19s37274	1	PD
8	19s38400	1	SD
9	19s46505	2	PR
10	18s32162	1	SD
11	20s30396	2	SD
12	20s50036	2	SD
13	18s22864	2	SD
14	20s24723	2	PR
15	19s13874	2	PD
16	20s39511	2	SD
17	21s01757	1	SD
18	20s32522	1	PR
19	17s48121	2	PD
20	19s39555	1	SD
21	19s36349	3	SD
22	19s35954	3	PD
23	19s64735	2	SD
24	19s6219	3	SD
25	18s57054	3	PD
26	16s27446	3	PD
27	20s26465	2	PR
28	17s56411	1	SD
29	18s46545	3	PD

## Sheet: Fig. 3B
Tumor weight (g)			Tumor volume (mm3)
NC	KD		NC	KD
0.2998	0.0796		65.42	14.13
0.1045	0.0733		113.04	4.19
0.0987	0.0425		33.49	1.77
0.1002	0.0455		65.42	22.44
0.0935	0.0269		65.42	8.18
0.08929	0.005		65.42	8.18
0.2316	0.0314		33.49	14.13
0.3036	0.0913
0.2291	0.1564
0.6686	0.1847
	0.001
	0.001

## Sheet: Fig. 3C
Tumor volume (mm3)
NC	KD
73.4703	3.0466
15.4153	12.4218
52.7929	6.32619
37.7748	21.9583

## Sheet: Fig. 3E
TLS score
NC	KD
2	10
3	7
2	10
6	8
3	7
1	10
1	10
1	10
2	10
2	6
1	10
2	7
1	6
2	10

## Sheet: Fig. 3F
Tumor weight (g)					Tumor volume (mm3)
NC	NC+aPD1	KD	KD+aPD1		NC	NC+PD1	KD	KD+PD1
0.111	0.1064	0.045	0.0155		129.388	136.452	48.2557	12.1143
0.0454	0.0463	0.0435	0.0175		48.3659	52.8694	30.7487	18.326
0.0583	0.0502	0.0331	0.023		69.6601	55.8763	19.9038	12.4028
0.0553	0.0186	0.0324	0.0119		53.7073	27.0014	46.1884	8.1807
		0.0206	0.004				22.6347	5.83046
		0.0274	0.0107				13.5535	2.19294

## Sheet: Fig. 3H
Tumor volume (mm3)
AAVKPNCsg	AAVKPNCsg+antiPD1	AAVKPAcat1sg	AAVKPAcat1sg+antiPD1
15.4954	22.1997	8.07795	1.25496
11.6324	9.73255	7.8907	1.41657
25.9764	8.51705	7.07746	1.0339
18.513	10.2993	9.35758	2.26244
12.4102	5.55972	4.1642	2.13365
8.93073	3.71345	5.99663	2.04416

[truncated: 36 more sheets: Fig. 3J, Fig. 4E, Fig. 4F, Fig. 4G, Fig. 4H, Fig. 4I, Fig. 4K, Fig. 4L_4M, Fig. 4N, Fig. 5E, Fig. 5F, Fig. 5G, Fig. 6A-C, Fig. 6D, Fig .6E, Fig. 6F, Fig. 6G, Fig. 7B, Fig. 7C, Fig. 7E …]
